# Supplementary material for: Systems Analysis of Gut Microbiome Influence on Metabolic Disease in HIV-Positive and High-Risk Populations
Source: mSystems. 2021 May 18;6(3):e01178-20. doi: 10.1128/mSystems.01178-20 (PMC8269254; doi:10.1128/mSystems.01178-20)
Supplement: TABLE S5 [file msystems.01178-20-st005.xlsx]

## Sheet: Microbiome metabolites
	Supplemental Table 5. Microbiome-associated metabolites list and source of identification
	Metabolite Key	KEGG ID	AMON identified	Mouse identified	Mouse test FDR p value	Direction of change in humanized mice	Both AMON and mouse	Metabolite Name
	AQ0001	C00422		Yes	0.00985503	up		TG(18:3/18:0/18:3)[iso3]
	AQ0003	C06128	Yes	Yes	0.0026823	down	Yes	NeuAca2-3Galb-Cer(d18:1/20:0)
	AQ0009	C04230		Yes	0.00623568	down		LysoPC(18:1)
	AQ0010	C01004		Yes	0.00736836	down		Trigonelline
	AQ0013	C00366	Yes					Uric acid*
	AQ0020			Yes	0.000786337	down		C32 H67 N4 O5 P
	AQ0026	C15587	Yes					Purine
	AQ0030			Yes	0.0163394	up		C21 H32 N
	AQ0031	C10858	Yes					Ecgonine
	AQ0034	C16521		Yes	0.00572305	up		Isoprene
	AQ0036			Yes	0.000786337	down		C10 H16 O3
	AQ0038			Yes	0.00361182	down		C46 H97 N8 O17 P
	AQ0048	C06772		Yes	0.0442282	down		Diethanolamine*
	AQ0050			Yes	0.00108373	up		C18 H18 N3
	AQ0052			Yes	0.0283719	up		N-Heptanoylglycine
	AQ0059	C00350	Yes					PE(18:2/20:3)
	AQ0061	C05379	Yes	Yes	0.0265474	down	Yes	Oxalosuccinic acid
	AQ0063	C00979	Yes					O-Acetylserine
	AQ0064	C00350	Yes	Yes	0.000449436	down	Yes	PE(20:5/P-16:0)
	AQ0067	C00641	Yes					DG(15:1/16:1/0:0)[iso2]
	AQ0069			Yes	0.0147985	up		C41 H71 N O S2
	AQ0071	C00157	Yes					PC(18:4/20:3)
	AQ0080	C01259		Yes	0.0366342	down		3-Hydroxy-N6,N6,N6-trimethyl-L-lysine
	AQ0082	C00479	Yes	Yes	0.00294672	down	Yes	Propanal
	AQ0083	C00318		Yes	0.000635726	down		L-Carnitine*
	AQ0096			Yes	0.00108373	down		C23 H52 N3 S2
	AQ0098			Yes	0.0492011	down		C6 H8 O
	AQ0102			Yes	0.0358757	up		C65 H35 N9 O4 S
	AQ0106	C00292		Yes	0.0186624	up		Aniline
	AQ0112	C00350	Yes					PE(16:0/20:1)
	AQ0113			Yes	0.0283317	down		C26 H26 O
	AQ0120			Yes	0.00214181	down		C10 H28 N8 O2
	AQ0122			Yes	0.0484744	up		C17 H20 N2 O5
	AQ0124			Yes	0.000786337	down		C8 H19 N P2
	AQ0126			Yes	0.0246166	down		C13 H24 N7 O
	AQ0133			Yes	0.000667161	down		C21 H26 N4
	AQ0140			Yes	0.000712086	down		C8 H20 N5 P3 S
	AQ0141	C02737	Yes					PS(22:0/18:0)
	AQ0142	C01035	Yes					4-Guanidinobutanoic acid
	AQ0143	C00090	Yes					Pyrocatechol
	AQ0144			Yes	0.00214181	up		C4 H5 N3 O
	AQ0146			Yes	0.0202687	down		C17 H18 N2 O3
	AQ0147			Yes	0.00600922	down		C31 H63 N8 O P
	AQ0150			Yes	0.00556168	down		5beta-Chola-3,8(14),11-trien-24-oic Acid
	AQ0151			Yes	0.0420157	up		Clofazimine glucuronide
	AQ0154			Yes	0.00946087	down		Sinapoylspermine
	AQ0156	C01455		Yes	0.0358757	down		Toluene
	AQ0157			Yes	0.00444635	down		C44 H94 N23 O4 S
	AQ0158			Yes	0.00556168	down		C20 H22 O S
	AQ0159	C05482		Yes	0.000435052	down		Cortol
	AQ0162			Yes	0.00260753	up		Hydroxyhexanoycarnitine
	AQ0165			Yes	0.0282655	down		Spisulosine
	AQ0177	C10172		Yes	0.0290512	down		Proline betaine
	AQ0187	C00399	Yes					Ubiquinone-1
	AQ0194			Yes	0.0293796	down		C21 H40 N7
	AQ0195	C00319	Yes					C16 Sphingosine
	AQ0199			Yes	0.0108456	down		Avenic acid A
	AQ0207			Yes	0.000786337	down		C20 H16 N2
	AQ0212			Yes	0.0462154	down		C65 H92 N O18
	AQ0214			Yes	0.0175957	down		C25 H15 N4 O4 P
	AQ0217	C00806		Yes	0.0161106	down		(±)-Tryptophan
	AQ0224			Yes	0.00600922	down		C27 H54 N2 O
	AQ0225			Yes	0.044033	down		PC(P-18:1(9Z)/14:0)
	AQ0226	C00486		Yes	0.0110904	up		Bilirubin Esi+0.406
	AQ0230			Yes	0.027062	down		C16 H29 N3 O
	AQ0241			Yes	0.00927997	down		C22 H36 N17 O P
	AQ0242	C00157	Yes					PC(18:2/20:3)
	AQ0243	C00157	Yes	Yes	0.00186139	down	Yes	PC(20:4/P-18:0)
	AQ0245			Yes	0.0391312	down		C41 H85 O10 P
	AQ0248	C00157	Yes					PC(18:0/18:2)
	AQ0251	C00157	Yes					PC(18:1/18:3)
	AQ0253	C08365		Yes	0.000504192	down		Ricinoleic acid
	AQ0254	C00350	Yes	Yes	0.00122069	down	Yes	PC 32:0*
	AQ0259			Yes	0.0202687	down		C16 H28 O3
	AQ0261			Yes	0.0329346	up		C35 H77 N17 P2
	AQ0262	C00157	Yes					PC(18:2/20:3)
	AQ0267			Yes	0.0012271	down		Cis-8,11,14,17-Eicosatetraenoic acid
	AQ0268			Yes	0.0272031	down		3-Methyl-2-cyclohexen-1-one
	AQ0272	C00350	Yes	Yes	0.0102593	down	Yes	PC 17:0_18:2*
	AQ0278	C00588	Yes					Choline phosphate
	AQ0280			Yes	0.00850484	down		PC(O-16:0/0:0)
	AQ0284	C00350	Yes					PE(18:0/20:1)
	AQ0288	C00157	Yes					PC(18:0/22:4)
	AQ0289	C04462	Yes	Yes	0.0450689	down	Yes	N-Succinyl-2-amino-6-ketopimelate
	AQ0290			Yes	0.0218194	down		C10 H9 N O
	AQ0291			Yes	0.00143726	up		C18 H29 N2 O P
	AQ0292	C06062		Yes	0.00119644	up		PE-Cer(d16:2/21:0) _x000D_ AQ0293 X293 293 PC(22:6/20:4)"
	AQ0293	C00157	Yes	Yes	0.0484744	up	Yes	PC(22:6/20:4)
	AQ0294			Yes	0.0174914	down		C33 H59 N28
	AQ0297			Yes	0.00413898	down		Anandamide (20:2, n-6)
	AQ0299	C00213	Yes					Sarcosine*
	AQ0301			Yes	0.00757562	up		C5 H7 N O3
	AQ0303			Yes	0.00143726	down		Camelliagenin C
	AQ0306	C02737	Yes					PS(18:1/18:0)
	AQ0309			Yes	0.003745	down		C28 H44 N11 O19 P2
	AQ0318	C16484		Yes	0.0358757	down		1-Fluorocyclohexadiene-cis,cis-1,2-diol
	AQ0321			Yes	0.0115711	down		Polyporusterone G
	AQ0324			Yes	0.000907715	down		Arjunolic acid
	AQ0325	C00423	Yes					Tropic acid*
	AQ0327	C00193		Yes	0.00857809	down		Benzaldehyde
	AQ0332	C00157	Yes					PC(18:1/18:2)
	AQ0333	C05298		Yes	0.0417056	down		2-Hydroxyestrone
	AQ0351			Yes	0.0431305	down		C12 H25 N O2
	AQ0354	C16368		Yes	0.00249243	up		Pelargonidin 3-(6-p-coumaroyl)glucoside
	AQ0355			Yes	0.0041191	up		C15 H35 O P3
	AQ0357			Yes	0.000667161	down		C21 H44 N2 O2
	AQ0359			Yes	0.00560423	up		C17 H26 N4 O2
	AQ0364			Yes	0.0449547	up		C26 H42 N6 O3
	AQ0367			Yes	0.00137741	down		C34 H60 N11 O6 S2
	AQ0368	C18166		Yes	0.0147985	down		Enterodiol
	AQ0372			Yes	0.00640568	down		C8 H10
	AQ0377			Yes	0.00396283	down		C5 H8 N2 O
	AQ0378	D02851		Yes	0.00140614	down		LY171883
	AQ0380			Yes	0.00836398	down		C15 H27 N8 O
	AQ0383			Yes	0.0156719	down		C15 H28 N2 O
	AQ0384	C00588	Yes	Yes	0.0112221	down	Yes	Choline phosphate
	AQ0388			Yes	0.0185609	down		Valdecoxib
	AQ0389			Yes	0.00248522	down		PC(19:3/0:0)
	AQ0391	C11837		Yes	0.041463	up		N-butanoyl-lhomoserine lactone
	AQ0396	C04230		Yes	0.0484744	up		LysoPC(20:4)
	AQ0407	C08362		Yes	0.0286688	down		Palmitoleic acid
	AQ0408			Yes	0.00108373	down		C32 H67 N O3 P
	AQ0411			Yes	0.000132214	up		C11 H15 N4 O
	AQ0412			Yes	0.0120248	down		C19 H29 O4
	AQ0414			Yes	0.00566811	down		C6 H14 N3 O3
	AQ0419			Yes	0.00321135	up		C34 H44
	AQ0422			Yes	0.0293796	down		Panaxatriol
	AQ0423			Yes	0.0185609	down		C34 H54 N11 O
	AQ0426			Yes	0.00508455	up		C13 H21 N4
	AQ0427			Yes	0.000905193	up		C37 H80 N12 O2 P2
	AQ0433	C02737	Yes					PS(22:1/0:0)
	AQ0448			Yes	0.000111475	down		C19 H21 N8 O3 P2
	AQ0449	C04230		Yes	0.0455225	up		LysoPC(18:2)
	AQ0454			Yes	0.000786337	down		C5 H N3 O3
	AQ0456			Yes	0.0428301	up		6,7-Dihydro-4-(hydroxymethyl)-2-(p-hydroxyphenethyl)-7-methyl-5H-2-pyrindinium
	AQ0457	C14148		Yes	0.00203999	up		N-Cyclopropylammeline
	AQ0463	C00780	Yes	Yes	0.0145191	down	Yes	Cotinine*
	AQ0468			Yes	0.00413937	up		C38 H21 N18 O9
	AQ0470			Yes	0.0481628	down		2,2,6,6-Tetramethyl-4-piperidinone
	AQ0472			Yes	0.00542936	down		3,4-Dimethoxyphenylethylamine
	AQ0476			Yes	0.0261352	up		C12 H26 N2 O4
	AQ0482			Yes	0.00156215	up		C8 H25 N6 P S2
	AQ0486			Yes	0.000786337	down		C8 H14 N3 O3
	AQ0487			Yes	0.000875858	down		2-Methyl-3-phenyl-2-propenal
	AQ0489	C00491		Yes	0.0484744	up		L-Cystine*
	AQ0492			Yes	0.00213702	down		C14 H22 N3 O5
	AQ0494	C04230		Yes	0.0237279	down		LysoPC(18:2)
	AQ0504			Yes	0.00355295	down		Perilloside B
	AQ0507			Yes	0.0191127	down		Palmitoleamide
	AQ0508			Yes	0.00160674	down		C12 H21 N9
	AQ0510			Yes	0.00128581	down		C7 H17 N P2
	AQ0512	C01017		Yes	0.0308998	down		5-Hydroxy-L-tryptophan
	AQ0515	C04230		Yes	0.0298031	down		LysoPC(16:0)
	AQ0516			Yes	0.0127031	up		C37 H81 N30 O4 P
	AQ0518	C04660		Yes	0.00724309	down		3'-Deoxydihydrostreptomycin 6,3''-bis-phosphate
	AQ0519	C00588	Yes					Choline phosphate
	AQ0523			Yes	0.0322982	up		C38 H80 N2 O
	AQ0524	C04230		Yes	0.0147985	down		LysoPC(18:4)
	AQ0525			Yes	0.00917435	up		C11 H16 P2 S
	AQ0526			Yes	0.0024865	up		C24 H29 N19 O4 P2
	AQ0527			Yes	0.027062	up		C21 H43 N11 O3 P2
	AQ0531			Yes	0.0354118	down		C21 H51 N8 O3 P
	AQ0538	C00157	Yes					PC(16:0/18:1)
	AQ0540			Yes	0.000239582	down		N-Ornithyl-L-taurine
	AQ0543			Yes	0.0257751	down		C22 H36 N20 P
	AQ0547			Yes	0.0484744	down		C45 H89 O2
	AQ0551			Yes	0.0218194	up		C33 H29 N4 O2 P3
	AQ0555			Yes	0.0136582	up		C28 H59 N O
	AQ0564	C01746		Yes	0.00836398	down		Piperidine
	AQ0568	C08409		Yes	0.0227479	down		Glucoerucin
	AQ0569			Yes	0.0147985	up		b-Chlorogenin 3-[4-(2-((3-glucosyl)glucosyl-3-xylosyl)-glucosyl)-galactoside]
	AQ0570			Yes	0.0140434	up		C22 H11 N O35 P3 S
	AQ0574	C00157	Yes	Yes	0.0485411	down	Yes	PC(18:4/20:3)
	AQ0575	C00157	Yes					PC(14:1/20:2)
	AQ0578	C00157	Yes	Yes	0.00706222	up	Yes	PC(20:3/P-16:0)
	AQ0579			Yes	0.00512581	down		C32 H56 O4
	AQ0588			Yes	0.0109474	down		C4 H15 N3 O3 P
	AQ0589	C01770		Yes	0.0072484	down		Gamma-Butyrolactone
	AQ0591			Yes	0.0235614	up		C33 H27 N7 O2 P2
	AQ0593			Yes	0.0145191	down		C11 H23 P3
	AQ0596	C00157	Yes					PC(16:0/18:2(9Z,12Z))
	AQ0598			Yes	0.0391078	down		C8 H15 N3 O3
	AQ0603			Yes	0.00213702	down		C37 H68 N16 P
	AQ0610			Yes	0.0152492	down		C8 H10 O3
	AQ0618	C00785	Yes	Yes	0.0251646	down	Yes	Urocanic acid
	AQ0625	C00157	Yes					PC(18:1(11Z)/18:2(9Z,12Z)) Esi+0.44100028 :1
	AQ0633			Yes	0.00214181	up		C26 H39 N8
	AQ0637			Yes	0.026822	down		C12 H28 N3 O3 P
	AQ0638			Yes	0.00587537	up		C22 H25 N9
	AQ0642			Yes	0.0257751	down		C24 H36 N11 O P
	AQ0644	C00157	Yes					PC(18:1/18:2)
	AQ0645			Yes	0.00560423	down		C28 H40 N5 O3 P
	AQ0647			Yes	0.0456401	up		C3 H8 N4 O3
	AQ0651			Yes	0.00432324	down		C31 H66 N28 O P3
	AQ0658			Yes	0.0281597	down		Docosatrienoic acid
	AQ0661	C02737	Yes					PS(18:0/20:0)
	AQ0663	C00344	Yes					PG(14:0/17:1)
	AQ0664			Yes	0.045889	down		C13 H28 O4
	AQ0669			Yes	0.000639165	down		C18 H34 O4
	AQ0678			Yes	0.00630465	down		C20 H38 N8 O2 P
	AQ0682			Yes	0.00587537	down		C24 H30 O6
	AQ0683			Yes	0.00602146	down		C24 H30 O6
	AQ0688	C00637	Yes					Indoleacetaldehyde
	AQ0693	C05973	Yes					LysoPE(18:0/0:0)
	AQ0703			Yes	0.0428038	down		C5 H9 N O
	AQ0704	C00262	Yes					Hypoxanthine
	AQ0709	C00294	Yes					Inosine
	AQ0713	C05790		Yes	0.00428858	down		Mesobilirubinogen
	AQ0716	C00387	Yes					Guanosine
	AQ0717	C10164		Yes	0.00162649	up		Picolinic acid
	AQ0727	C00262	Yes					Hypoxanthine*
	AQ0740	C00212	Yes					Adenosine
	AQ0741			Yes	0.0163394	down		6-Acetyl-1,2,3,4-tetrahydropyridine
	AQ0745	C06231	Yes					Ectoine
	AQ0752			Yes	0.00166485	down		C16 H21 N2 O
	AQ0754			Yes	0.0377352	up		Hydroxypropionylcarnitine
	AQ0758			Yes	0.0358757	up		2-trans,4-cis-Decadienoylcarnitine
	AQ0768			Yes	0.0185609	down		C7 H11 O2
	AQ0773	C00350	Yes					PE(18:0/20:1)
	AQ0774	C00483	Yes					Tyramine
	AQ0775			Yes	0.0344286	down		5beta-cholestan-3alpha,4alpha,11beta,12beta,21-pentol-3,21-disulphate
	AQ0779			Yes	0.00415399	up		C28 H34 P
	AQ0781			Yes	0.0102752	up		C9 H19 N O
	AQ0792	C00319	Yes					Sphingosine
	AQ0797			Yes	3.37262e-07	down		C39 H84 N9 P3
	AQ0799	C02710		Yes	0.00761796	up		N-Acetylleucine
	AQ0805	C05635	Yes					5-Hydroxyindoleacetic acid
	AQ0810			Yes	0.00341689	up		C15 H33 S
	AQ0814			Yes	0.0028756	down		PS(O-20:0/0:0)
	AQ0818			Yes	0.0293796	down		C6 H8 N6 O
	AQ0826	C03824	Yes					2-Aminomuconic acid semialdehyde
	AQ0830			Yes	0.0115711	down		Viscutin 1
	AQ0863			Yes	0.00556168	up		N-Heptanoylglycine
	AQ0869			Yes	0.00592492	down		C21 H47 N5 O3 P
	AQ0883	C04089		Yes	0.00213702	up		UDP-4-dehydro-6-deoxy-D-glucose
	AQ0895	C18852		Yes	0.00432324	up		Flumetsulam
	AQ0910	C04281	Yes					Pyrroline hydroxycarboxylic acid
	AQ0921			Yes	0.0391421	down		C11 H15 N2 O3 P
	AQ0923	C00956		Yes	0.0423843	down		Aminoadipic acid
	AQ0924			Yes	0.032815	up		C32 H36 O2
	AQ0929	C00344	Yes					PG(20:5/0:0)
	AQ0935	C00416	Yes	Yes	0.0423843	down	Yes	PA(17:1/12:0)
	AQ0947	C00350	Yes					PE(18:1/15:0)
	AQ0955	C00416	Yes					PA(20:4/0:0)
	AQ0958			Yes	0.0294065	up		C31 H49 N15
	AQ0959			Yes	0.0186624	down		Diatrizoate
	AQ0964			Yes	0.00258634	down		C30 H40 N7 O
	AQ0970	C10172		Yes	0.0116171	down		Proline betaine
	AQ0975	C00089	Yes					Furan
	AQ0976			Yes	0.0296065	up		C20 H37 N7 O2
	AQ0977			Yes	0.0423843	down		C36 H49 N2 P3
	AQ0978			Yes	0.00258634	down		C27 H26 N2 O
	AQ0979			Yes	0.0391421	down		C43 H66 N31 O18 P S4
	AQ0980	C00157	Yes					PC (34:1)*
	AQ0997			Yes	0.00258634	down		C15 H19 N5 O2
	AQ1019			Yes	6.29027e-06	up		C37 H42 N2 O3
	AQ1023			Yes	0.00591565	down		Histidinyl-Hydroxyproline
	AQ1024			Yes	0.0115711	down		C10 H17 N5
	AQ1028			Yes	0.0152555	down		C22 H50 N13 P
	AQ1029			Yes	0.032815	up		Acylcarnitine 8:1*
	AQ1030	C00147	Yes					Adenine
	AQ1031			Yes	0.0391421	down		C30 H26 N
	AQ1038			Yes	0.00186978	up		C44 H48 N44 O6 P S4
	AQ1039			Yes	0.0459821	down		C13 H22 N4 O
	AQ1042	C00292		Yes	0.00167719	up		Aniline
	AQ1044			Yes	0.00119644	down		C14 H14 N4 O2
	AQ1046	C09213		Yes	0.00943322	down		Lenticin
	AQ1050	C05973	Yes					LysoPE(18:2)*
	AQ1052			Yes	0.00108373	up		C21 H48 N7 O3 P2
	AQ1061	C02737	Yes					PS(19:0/12:0)
	AQ1062	C05973	Yes					LysoPE(16:0/0:0)
	AQ1063	C05973	Yes					LysoPE(15:0/0:0)
	AQ1064			Yes	0.0237279	up		C49 H3 O20 P2 S3
	AQ1068			Yes	0.0227569	up		C9 H8 N4
	AQ1069	C10858	Yes					Ecgonine
	AQ1070	C16450		Yes	2.07081e-10	down		1,3-Butadiene
	AQ1071			Yes	0.0120248	up		2-Hydroxyundecanoate
	AQ1076			Yes	0.00556168	up		3-(3-Methylbutyl)tricetin 5-neohesperidoside
	AQ1080	C19809		Yes	0.0368436	up		(S)-Piperidine-2-carboxamide
	AQ1083			Yes	0.00210929	down		C18 H10 N11 O6 P
	AQ1084			Yes	0.0446996	down		C18 H9 N10 O9
	AQ1097			Yes	0.00108373	up		Dextrorphan O-glucuronide
	AQ1102			Yes	0.0354034	up		C12 H8 N7
	AQ1106	C17396		Yes	0.00556168	up		Epithienamycin B
	AQ1114			Yes	0.0484744	down		3-Methylglutarylcarnitine
	AQ1115	C00157	Yes					PC(16:0/18:2)
	AQ1116	C00157	Yes	Yes	0.00589928	up	Yes	PC(18:0/18:2)
	AQ1117	C00157	Yes					PC(16:0/18:1)
	AQ1119	C00157	Yes	Yes	0.0454721	up	Yes	PC(18:2/18:3)
	AQ1120			Yes	0.0428301	down		C49 H78 N9 O31 P S4
	AQ1121	C00350	Yes	Yes	0.0185609	down	Yes	PE(18:0/15:0)
	AQ1122	C05973	Yes					LysoPE(20:3/0:0)
	AQ1124			Yes	0.032815	down		Ikshusterol
	AQ1128	C17812		Yes	0.000712086	up		Lappaol D
	AQ1137	C02218	Yes					Dehydroalanine
	AQ1138	C02737	Yes					PS(22:6/19:1)
	AQ1140			Yes	0.0147985	down		C13 H29 O P3
	AQ1147	C00299	Yes					Uridine
	AQ1149	C05543		Yes	0.013809	up		3-Dehydroxycarnitine
	AQ1152	C19331		Yes	0.0218194	down		Arsenobetaine
	AQ1161	C00213	Yes					Sarcosine
	AQ1173	C05973	Yes					LysoPE(20:0/0:0)
	AQ1178	C06810		Yes	0.0146464	down		Acyclovir
	AQ1186	C00157	Yes	Yes	0.016571	up	Yes	PC(16:0/18:2)
	AQ1195			Yes	0.0317658	down		C23 H33 N14 S
	AQ1197			Yes	0.00173089	up		Atrovirinone
	AQ1201			Yes	0.0483188	down		C59 H90 N4 O5 P S2
	AQ1213			Yes	0.00555702	down		C33 H27 N7 O2 P2
	AQ1214	C05973	Yes	Yes	0.0484744	down	Yes	LysoPE(20:1/0:0)
	AQ1217			Yes	0.0391735	up		Clitocine
	AQ1218	C04230		Yes	0.000712086	down		LysoPC(20:3)
	AQ1222			Yes	0.0182053	down		C19 H30 N25 O3 P
	AQ1226			Yes	0.0210968	down		LysoPC(O-16:0)*
	AQ1227			Yes	0.0145191	up		C14 H26 N2 O3
	AQ1228	C05973	Yes					LysoPE(18:2/0:0)
	AQ1232			Yes	0.0182053	up		Benzyl glycinate 4-methylbenzenesulfonate salt
	AQ1234	C10858	Yes					Ecgonine
	AQ1240	C10988		Yes	0.0391421	down		Fenvalerate
	AQ1248			Yes	0.0147985	up		C19 H27 N O10
	AQ1251			Yes	0.0155016	down		N-Methylschinifoline
	AQ1262			Yes	0.00108373	up		C4 H8 N4
	AQ1270			Yes	0.0296065	up		C36 H72 N16 P3
	AQ1272	C06062		Yes	0.00546016	up		PE-Cer(16:2/21:0)
	AQ1273	C00350	Yes					PE(18:0/20:1(11Z))
	AQ1278			Yes	0.0281597	up		C10 H12 O2 P3
	AQ1282			Yes	0.0478634	down		C19 H38 N23 O2 P
	AQ1288			Yes	0.0121166	up		C36 H36 N8 O3 P2
	AQ1299			Yes	0.0454721	down		2'-(E)-Feruloyl-3-(arabinosylxylose)
	AQ1305			Yes	0.00592492	down		C23 H37 N6 O3 P3
	AQ1306			Yes	0.00587537	down		C40 H32 O
	L0016	C00422		Yes	0.0427041	up		'TG(18:2/18:1/18:2)[iso3]'
	L0047	C00157	Yes					'PC(18:3/18:2)'
	L0051	C00157	Yes					'PC(22:4/P-18:0)'
	L0058	C00422		Yes	0.00593437	up		'TG(18:1/16:0/18:3)[iso6]'
	L0063	C00157	Yes					'PC(20:3/18:4)'
	L0069	C20306		Yes	0.039697	up		'Methyldiazohydroxide'
	L0079			Yes	0.0478173	down		'CE(DiMe(9,3))'
	L0094	C00157	Yes					'PC(14:0/20:0)'
	L0142	C00157	Yes	Yes	0.0353083	up	Yes	'PC(20:4/18:1)'
	L0167			Yes	0.0325956	down		'PS(18:2/22:1)'
	L0198			Yes	0.0442347	up		Cer_NS d18:1_24:1*
	L0208			Yes	0.0123868	up		TG 51:2*
	L0219	C00157	Yes					'PC(20:4/20:4)'
	L0343	C00399	Yes	Yes	0.0179893	down	Yes	'Coenzyme Q8'
	L0370			Yes	0.0306944	down		'PE(18:1/0:0)'
	L0397			Yes	0.0102497	down		'PE(18:0/0:0)'
	L0400	C00350	Yes					'PE(22:5/P-16:0)'
	L0425			Yes	0.0361796	up		'PC(20:5/0:0)'
	L0436	C00157	Yes					'PC(20:5/P-18:0)'
	L0441	C06062		Yes	0.0324056	down		'PE-Cer(d16:2(4E,6E)/19:0)'
	L0495	C00319	Yes					'Sphingosine'
	L0537			Yes	0.0324056	down		'PS(P-20:0/18:3)'
	L0549	C00350	Yes					PE 18:1_20:4*
	L0554	C00350	Yes					'PE(24:1/24:0)'
	L0555	C00350	Yes					'PE(22:6/P-18:0)'
	L0561			Yes	0.0161892	up		'LacCer(d18:1/14:0)'
	L0587			Yes	0.0186772	down		'PC(O-12:0/2:0)'
	L0630			Yes	0.0300388	up		'PC(P-18:1/20:5)'
	L0633			Yes	0.0324056	up		'PE(21:0/0:0)'
	L0635			Yes	0.0172741	down		'PS(P-20:0/16:0)'
	L0651			Yes	0.0325956	down		'PS(15:0/12:0)'
	L0674	C00157	Yes					'PC(20:5/P-18:0)'
	L0677			Yes	0.0480296	down		'PS(P-20:0/16:1)'
	L0689			Yes	0.0343604	up		'TG(20:0/22:5/16:1)'
	L0692			Yes	0.0082473	up		'PS(12:0/18:1)'
	L0695	C20536		Yes	0.039697	down		'Terpendole E'
	L0715			Yes	0.0161892	up		'22:3-Glc-Sitosterol'
	L0720			Yes	0.0324056	down		'2-Hexaprenyl-3-methyl-6-methoxy-1,4-benzoquinol'
	L0760			Yes	0.0130245	down		'PE(16:0/0:0)'
	L0822	C00422		Yes	0.0324056	up		TG 16:0_18:1_20:4*
	L0831			Yes	0.00731518	up		'SM(d18:1/17:0)'
	L0836	C00399	Yes	Yes	0.0173001	down	Yes	'Coenzyme Q8'
	L0847			Yes	0.0161892	up		'PE(20:3/0:0)'
	L0869	C01190		Yes	0.0324056	down		'Glucosylceramide (d18:1/25:0)'
	L0876	C00350	Yes					'PE(18:2/P-16:0)'
	L0878			Yes	0.0325956	down		'TG(16:1/22:4/20:3)'
	L0911	C00399	Yes					'Coenzyme Q8'
	L0969			Yes	0.00752032	up		'PE(22:0/18:4)'
	L0990			Yes	0.0476895	up		'PC(O-18:0/0:0)'
	L1047			Yes	0.0130245	up		'22:2-Glc-cholesterol'
	L1106			Yes	0.0395837	up		'PG(22:0/22:0)'
	L1124			Yes	0.0406003	up		'Cholesteryl acetate'
	L1140	C00157	Yes					'PC(14:0/18:0)'
	L1211	C00350	Yes					'PE(22:5/P-16:0)'
	L1274			Yes	0.0420959	up		'3b,18b-3-Methoxy-11-oxo-12-oleanen-30-oic acid'
	L1281			Yes	0.0144354	down		'PE(20:4/22:1)'
	L1293	C00399	Yes					'Coenzyme Q8'
	L1306			Yes	0.0161892	up		TG 51:2*
	L1365	C07547		Yes	0.0161892	up		'Tubocurarine'
	L1375			Yes	0.00216143	up		Cer_NS d18:2_22:0*
	L1538	C00157	Yes					'PC(20:5/P-18:0)'
	L1573	C00350	Yes					'PE(22:6/P-18:1)'
	L1582	C07475		Yes	0.0178018	up		'Ethoxyquin'
	L1585			Yes	0.0417498	up		'PE(20:1/0:0)'
	L1587			Yes	0.0276466	up		'PS(15:0/16:0)'
	L1628			Yes	0.0353083	up		'Gala1-3Gala1-3Gala1-3Gala1-4Galb1-4Glcb-Cer(d18:1/24:1)'
	L1643			Yes	0.0184959	down		LysoPC 14:0*
	L1644			Yes	0.00386465	up		'Cer(d18:1/25:0)'
	L1650	C00157	Yes					'PC(15:0/20:5)'
	L1652			Yes	0.0471595	down		'Cer(d18:0/26:1)'
	L1697	C00350	Yes					'PE(22:5/P-16:0)'
	L1777			Yes	0.0113646	up		'Cer(d18:0/24:0)'
	L1806			Yes	0.0186645	up		TG 16:0_18:2_20:4*
	L1842			Yes	0.0353083	up		'Neurine'
	L1847			Yes	0.0173001	up		'TG(14:1/24:1/20:5)'
	L1849	C00399	Yes	Yes	0.0325956	down	Yes	'Coenzyme Q8'
	L1886	C00157	Yes					'PC(20:4/22:6)'
	L1892	C00399	Yes					'Coenzyme Q8'
	L1893			Yes	0.012896	up		'TG(16:0/20:4/18:3)'
	L1926			Yes	0.0077645	down		'3-Deoxyvitamin D3'
	L1943	C00157	Yes					PC 20:1_22:6*
	L1980	C00157	Yes					'PC(14:1/20:1)'
	L1982			Yes	0.0167262	up		'3-Deoxyvitamin D3'
	L1992	C00157	Yes	Yes	0.0324056	up	Yes	'PC(15:0/20:3)'
	L2045			Yes	0.00747368	down		'6-Deoxohomodolichosterone'
	L2065			Yes	0.0077645	up		'TG(18:1/20:1/22:6)'
	L2070			Yes	0.00747368	down		'PG(P-20:0/14:0)'
	L2079	C07547		Yes	0.0161892	up		'Tubocurarine'
	L2105			Yes	0.0265844	up		Cer_NS d18:1_25:0*
	L2125			Yes	0.00216143	down		'PS(O-18:0/0:0)'
	L2130			Yes	0.00227525	up		Cer_NS d18:2_22:0*
	L2131			Yes	0.0482388	down		'PS(18:2/22:1)'
	L2201			Yes	0.000363113	up		'PS(20:3/12:0)'
	L2217			Yes	0.0405354	up		'PS(17:1/12:0)'
	L2219			Yes	0.00228894	down		'PS(O-20:0/0:0)'
	L2259			Yes	0.0480963	down		'CE(DiMe(9,3))'
	L2388			Yes	0.0077645	up		TG 54:6
	L2390	C06804		Yes	0.00747368	down		'Acetaminophen'
	L2399			Yes	0.0123657	up		'TG(14:1/24:1/20:5)'
	L2414			Yes	0.00752032	up		TG 60:10*
	L2450			Yes	0.0147721	up		'MG(0:0/18:1/0:0)'
	L2536	C00157	Yes					'PC(20:3/P-18:1)'
	L2541			Yes	0.0161892	up		'PE(P-20:0/18:4)'
	L2617	C05973	Yes					'LysoPE(22:5/0:0)'
	L2638	C00157	Yes	Yes	0.0192548	up	Yes	'PC(18:4/18:1)'
	L2738	C00550		Yes	0.0178018	up		'SM(d19:1/24:1)'
	L2774			Yes	0.0082473	up		'PS(12:0/18:1)'
	L2787			Yes	0.0324056	down		'PC(16:0/9:0(CHO))'
	L2808	C00399	Yes					'Coenzyme Q8'
	L2917			Yes	0.0214317	up		'GalCer(d18:1/20:0)'
	L2950			Yes	0.0161892	up		'PE(20:2/18:3)'
	L2961	C00157	Yes					'PC(20:1/20:3)'
	L3119	C00422		Yes	0.0324056	down		'TG(14:1/14:1/15:1)[iso3]'
	L3160	C11308		Yes	0.0324056	up		'Chymostatin'
	L3191	C00350	Yes					'PE(22:6/P-18:1)'
	L3195			Yes	0.00340318	up		'PC(P-20:0/18:4)'
	L3208			Yes	0.0161892	up		'PC(P-20:0/20:5)'
	L3210	C00157	Yes					'PC(20:1/16:0)'
	L3230			Yes	0.0300388	up		'PC(P-18:0/18:4)'
	L3322	C00157	Yes					'PC(20:5/P-18:0)'
	L3329			Yes	0.039697	up		Acylcarnitine 12:1*
	L3334	C00157	Yes					'PC(14:1/20:3)'
	L3345	C16308		Yes	0.00747368	down		'Traumatic acid'
	L3354			Yes	0.00529659	up		'Cer(d18:1/25:0)'
	L3387	C00157	Yes					'PC(18:3/18:2)'
	L3416			Yes	0.0168976	down		'PC(18:0/20:5)'
	L3419			Yes	0.0484596	up		TG 58:8*
	L3502	C00157	Yes					'PC(15:0/22:6)'
	L3522	C00350	Yes					'PE(20:5/P-16:0)'
	L3525	C00157	Yes					'PC(20:4/20:2)'
	L3637			Yes	0.0161892	down		'PC(18:0/20:5)'
	L3638			Yes	0.0164266	down		'PS(P-20:0/16:0)'
	L3694			Yes	0.0133804	up		'Cer(d18:1/22:0)'
	L3710			Yes	0.0172741	up		'CL(18:0/22:5/22:5/18:1)'
	L3753			Yes	0.0186645	up		'PE(P-20:0/17:0)'
	L3761			Yes	0.0161892	down		'PC(22:6/18:4)'
	L3776			Yes	0.00747368	down		'6-Deoxohomodolichosterone'
	L3994			Yes	0.0422833	down		'PC(22:1/0:0)'
	L4258	C00157	Yes					'PC(14:0/20:2)'
	L4260	C08493		Yes	0.039697	down		'1H-Indole-3-carboxaldehyde'
	L4466			Yes	0.00340318	up		'PC(P-20:0/18:4)'
	L4468			Yes	0.0324056	up		'Azaspiracid'
	L4471	C00399	Yes					'Coenzyme Q8'
	L4495			Yes	0.0332542	down		'TG(18:4/14:0/18:4)'
	L4671	C00416	Yes					'PA(P-16:0/18:3)'
	L4730			Yes	0.000363113	down		'1alpha,23-dihydroxy-24,25,26,27-tetranorvitamin D3'
	L4753	C00157	Yes					PE 20:3_18:0
	L4891	C00350	Yes					PE(22:6/P-16:0)'*
	L4920	C00157	Yes					'PC(20:3/18:3)'
	L4937			Yes	0.0325956	down		'Cer(d18:0/25:0)'
	L4938			Yes	0.012896	up		Cer_NS d18:1_22:0*
	L5125			Yes	0.0325204	up		'PC(14:1/22:5)'
	L5220			Yes	0.00747368	up		'2E,5Z,8Z,11Z,14Z-eicosapentaenoic acid'
	L5234	C00350	Yes					'PE(22:6/P-16:0)'
	L5243			Yes	0.0161892	up		'18-Nor-4(19),8,11,13-abietatetraene'
	L5280	C00350	Yes					'PE(20:5/P-16:0)'
	L5381	C00157	Yes					PC 38:6*
	L5485			Yes	0.0324056	up		'Cer(d18:0/24:0)'
	L5500	C00157	Yes					'PC(18:3/18:2)'
	L5719			Yes	0.0325956	up		'GalCer(d18:1/23:0)'
	L5757	C00350	Yes					'PE(22:5/P-16:0)'
	L5973			Yes	0.00340318	up		'TG(20:5/18:4/20:5)'
	L5974			Yes	0.0434298	up		'TG(20:5/18:4/20:5)'
	L6048	C00399	Yes					'Coenzyme Q8'
	L6065	C00399	Yes					'Coenzyme Q8'
	L6169	C00399	Yes					'Coenzyme Q8'
	*MSMS Confirmed ID

## Sheet: Metabolic score correlation
	Supplemental Table 5. Metabolites correlating with metabolic score
	Metabolite ID	Annotation	Microbiome associated	Spearman rho	Spearman p value	Spearman FDR p value	Rfit R2	Rfit p value	Rfit FDR p value	Rfit Significance	Rfit w/ Age R2	Rfit w/ Age p value	Rfit w/ Age FDR p value	Rfit w/ Age significance
	L0334	1-Linleoyl-2-oleoyl-rac-glycerol*	TRUE	0.605215	1.34859e-05	0.00275675	0.281718	0.010599	0.233814	ns	0.278267	0.00125684	0.0785519	ns
	AQ1137	Dehydroalanine	TRUE	-0.549119	0.000113401	0.00931393	-0.237761	0.046148	0.356479	ns	-0.225367	0.0469994	0.41559	ns
	L2388	TG 54:6*	TRUE	0.511064	0.00039258	0.0215478	0.711535	0.000207992	0.0294155	*	0.700977	0.000374831	0.0338746	*
	L1806	TG 16:0_18:2_20:4*	TRUE	0.502044	0.000516077	0.0252064	0.108786	0.140279	0.537685	ns	0.0559089	0.409427	0.774235	ns
	L4753	PE 20:3_18:0*	TRUE	0.487358	0.000792941	0.0335552	0.0160686	0.00138281	0.0819241	ns	0.0149291	0.00405944	0.153956	ns
	AQ0272	PC 17:0_18:2*	TRUE	-0.468652	0.00133388	0.0483826	-0.0204356	0.00838441	0.213453	ns	-0.0185356	0.00969917	0.219821	ns
	L2538	'C16 Sulfatide'	FALSE	-0.734602	1.37615e-08	7.33766e-05	-0.546381	5.9e-08	0.000104939	***	-0.573665	1.57e-08	2.79e-05	***
	L4912	'937.8054@8.232992'	FALSE	0.687385	2.55153e-07	0.000680238	0.564063	1.08e-06	0.00144331	**	0.548266	2.66e-06	0.00354076	**
	L5294	'PG(15:0/16:0)'	FALSE	0.661827	9.98439e-07	0.00177456	0.026309	0.037919	0.331993	ns	0.0298796	0.00657615	0.19266	ns
	L1269	'PE(P-20:0/15:1)'	FALSE	-0.640136	2.88133e-06	0.0026776	-0.0266367	0.00482406	0.158948	ns	-0.0246973	0.0126689	0.244748	ns
	L2374	'895.7644@8.231004'	FALSE	0.639183	3.01305e-06	0.0026776	0.442547	8.89e-05	0.0158016	*	0.427201	0.00014077	0.0227047	*
	L3459	'939.8233@8.507004'	FALSE	0.640896	2.78011e-06	0.0026776	0.0419217	0.00304692	0.128938	ns	0.0396032	0.0039323	0.151935	ns
	AQ1139	C15 H23 N4 O P	FALSE	-0.610289	1.09003e-05	0.00275675	-0.267772	2.83e-05	0.0105528	*	-0.246311	0.000110744	0.0227047	*
	L0125	'TG(15:0/22:5/18:0)'	FALSE	0.603665	1.43817e-05	0.00275675	0.441305	4.31e-05	0.0110113	*	0.454236	2.99e-05	0.013286	*
	L0190	'DG(18:4/18:1/0:0)[iso2]'	FALSE	0.624947	5.77e-06	0.00275675	0.206716	8.73e-05	0.0158016	*	0.201063	0.000127699	0.0227047	*
	L0301	'PE(P-20:0/17:1)'	FALSE	-0.627343	5.18402e-06	0.00275675	-0.318269	0.000209638	0.0294155	*	-0.310017	5.71e-05	0.0169095	*
	L0326	'DG(18:4/20:1/0:0)[iso2]'	FALSE	0.611135	1.05167e-05	0.00275675	0.233494	1.36e-09	3.62e-06	***	0.23723	4.07e-09	1.08e-05	***
	L0344	'Montecristin'	FALSE	0.621142	6.8273e-06	0.00275675	0.315748	0.000689232	0.0548505	ns	0.293215	0.000845257	0.0595947	ns
	L0365	'889.812@9.224'	FALSE	0.607752	1.213e-05	0.00275675	0.313445	2.16e-05	0.0100044	*	0.309913	7.91e-06	0.00626016	**
	L0442	'915.8245@9.216993'	FALSE	0.619027	7.48911e-06	0.00275675	0.437678	6.29e-05	0.0134123	*	0.409729	0.000105445	0.0227047	*
	L0557	'PE(P-20:0/15:0)'	FALSE	-0.609161	1.1432e-05	0.00275675	-0.466402	2.44e-05	0.0100044	*	-0.453122	4.56e-05	0.0162205	*
	L1359	'PA(P-18:0/14:1)'	FALSE	0.602255	1.52431e-05	0.00275675	0.020391	0.318622	0.677445	ns	0.0188077	0.306692	0.739441	ns
	L2307	'962.7503@9.224994'	FALSE	0.61764	7.95508e-06	0.00275675	0.0447657	0.00176444	0.0959004	ns	0.0471233	0.000158608	0.0227047	*
	L2397	'953.8391@8.507997'	FALSE	0.62807	5.01742e-06	0.00275675	0.0399723	0.00170485	0.0937139	ns	0.042838	0.000287756	0.0295061	*
	L2421	'Cohibin D'	FALSE	0.603242	1.46353e-05	0.00275675	0.278799	0.00356248	0.133922	ns	0.242777	0.00712185	0.199695	ns
	L2610	'1061.6212@4.181'	FALSE	-0.617759	7.91404e-06	0.00275675	-0.57056	5.97e-06	0.00530516	**	-0.550732	1.05e-05	0.00700728	**
	L2700	'905.7692@7.483001'	FALSE	0.621864	6.61378e-06	0.00275675	0.0215048	0.000232915	0.0295691	*	0.0207727	0.000789019	0.0570501	ns
	L2743	'659.5481@6.097998'	FALSE	0.605638	1.32507e-05	0.00275675	0.257284	4.3e-10	2.29e-06	***	0.258335	1.29e-09	6.88e-06	***
	L2750	'PE(P-20:0/17:1)'	FALSE	-0.610712	1.07069e-05	0.00275675	-0.33701	0.000199425	0.0294155	*	-0.310845	6.06e-05	0.0169964	*
	L2836	'887.7954@8.831986'	FALSE	0.602255	1.52431e-05	0.00275675	0.335056	0.00072462	0.0559953	ns	0.326703	4e-05	0.015221	*
	L3024	'18:2-Glc-cholesterol'	FALSE	0.601832	1.55106e-05	0.00275675	0.0137641	0.509655	0.793927	ns	0.0137924	0.432351	0.790025	ns
	L3270	'2-Octaprenyl-6-methoxyphenol'	FALSE	-0.606364	1.28555e-05	0.00275675	-0.0350335	0.00687978	0.19933	ns	-0.0331996	0.014789	0.253553	ns
	L4695	'PE(22:0/18:1)'	FALSE	0.606492	1.27867e-05	0.00275675	0.0229098	4.6e-05	0.0110113	*	0.0220291	0.000336605	0.0328362	*
	L4861	'Glycidyl oleate'	FALSE	0.605636	1.32516e-05	0.00275675	0.0257902	8.28e-05	0.0158016	*	0.0253189	0.000280817	0.0293591	*
	L5281	'600.5116@6.218997'	FALSE	0.601842	1.55044e-05	0.00275675	0.0193657	0.00554502	0.16992	ns	0.019327	0.00331378	0.139126	ns
	L0099	'PE(P-20:0/17:2)'	FALSE	-0.600282	1.65288e-05	0.00276213	-0.387167	3.88e-05	0.0110113	*	-0.362653	7.44e-05	0.0198336	*
	L0490	'CE(18:3)'	FALSE	-0.599457	1.7095e-05	0.00276213	-0.0342897	0.00747436	0.209687	ns	-0.0322497	0.0138935	0.250908	ns
	L2406	'951.8299@8.23499'	FALSE	0.6	1.67204e-05	0.00276213	0.0471191	0.0114634	0.235283	ns	0.0455582	0.0122122	0.240198	ns
	L0316	'TG(18:2/18:2/18:2)'	FALSE	0.597886	1.82235e-05	0.00285788	0.505861	7.55e-05	0.0154748	*	0.500182	0.000161055	0.0227047	*
	L1879	'TG(16:0/14:1/22:5)'	FALSE	0.596145	1.95532e-05	0.00297879	0.0301542	0.00423672	0.149127	ns	0.0311645	0.00361477	0.148061	ns
	L2942	'TG(18:1/16:1/18:1)[iso6]'	FALSE	0.593798	2.14866e-05	0.00313387	0.428081	0.00180168	0.0959004	ns	0.387255	0.00247142	0.122015	ns
	L4608	'800.6164@7.0589976'	FALSE	0.593498	2.17466e-05	0.00313387	0.0208531	0.000646393	0.0548505	ns	0.0209336	0.000849437	0.0595947	ns
	L3039	'600.5125@8.64699'	FALSE	0.590134	2.48586e-05	0.00348805	0.277103	0.0122618	0.240368	ns	0.277358	0.00113292	0.0745768	ns
	L2546	'857.7571@8.645997'	FALSE	0.585906	2.93478e-05	0.00401237	0.431672	0.000910734	0.066292	ns	0.390626	0.00203702	0.110471	ns
	L0807	'Galalpha1-4Galbeta1-4Glcbeta-Cer(d18:1/16:0)'	FALSE	-0.584496	3.10017e-05	0.00413253	-0.391413	0.000399096	0.0425596	*	-0.373952	0.000316566	0.0318477	*
	AQ0634	apo-[3-methylcrotonoyl-CoA:carbon-dioxide ligase (ADP-forming)]	FALSE	-0.578738	3.86833e-05	0.0047842	-0.0342123	0.0166903	0.270909	ns	-0.0287684	0.05726	0.445603	ns
	L0093	'887.7955@8.831986'	FALSE	0.578858	3.85061e-05	0.0047842	0.319501	0.000636898	0.0548505	ns	0.308464	9.97e-05	0.0227047	*
	L0841	'910.7407@9.223007'	FALSE	0.577026	4.12813e-05	0.0047842	0.553526	3.29e-05	0.0109684	*	0.558516	8.22e-06	0.00626016	**
	L1835	'DG(19:1/17:2/0:0)[iso2]'	FALSE	0.576462	4.21713e-05	0.0047842	0.226877	1.52e-05	0.00810309	**	0.214061	7.98e-06	0.00626016	**
	L1936	'859.7627@8.5060005'	FALSE	0.577469	4.05938e-05	0.0047842	0.0412746	0.00188573	0.0985757	ns	0.0397349	0.00131606	0.0797411	ns
	L2513	'Cohibin D'	FALSE	0.578295	3.93413e-05	0.0047842	0.281346	4.42e-05	0.0110113	*	0.277011	0.000149547	0.0227047	*
	L2824	'682.4777@6.1710005'	FALSE	0.577164	4.10665e-05	0.0047842	0.0137683	0.0735474	0.422189	ns	0.0112339	0.141331	0.600184	ns
	L0271	'Cohibin D'	FALSE	0.571529	5.07399e-05	0.00563636	0.279968	4.61e-05	0.0110113	*	0.27301	0.000214023	0.0248081	*
	AQ1210	Pyranodelphinin A	FALSE	-0.570965	5.18142e-05	0.00563823	-0.132321	0.000168694	0.0272569	*	-0.123985	0.000199115	0.0241289	*
	L2497	'Montecristin'	FALSE	0.567865	5.81029e-05	0.00619609	0.0194215	0.347494	0.696859	ns	0.0187223	0.30862	0.740085	ns
	L0118	'TG(18:0/20:4/18:1)'	FALSE	0.565891	6.24593e-05	0.00640448	0.656821	0.000157186	0.0261912	*	0.59116	0.00077001	0.0570501	ns
	L1667	'Montecristin'	FALSE	0.565911	6.24139e-05	0.00640448	0.0137818	0.283113	0.657188	ns	0.01354	0.250482	0.699714	ns
	L2842	'TG(18:2/18:2/18:2)'	FALSE	0.5642	6.64282e-05	0.00643992	0.589203	0.000135204	0.0232552	*	0.590396	0.000338708	0.0328362	*
	L3051	'DG(18:4/18:2/0:0)[iso2]'	FALSE	0.564688	6.52593e-05	0.00643992	0.0282424	0.000292581	0.0339139	*	0.0269196	0.000996834	0.06728	ns
	L3238	'Montecristin'	FALSE	0.564764	6.50804e-05	0.00643992	0.0194243	0.347514	0.696859	ns	0.0187127	0.309526	0.740085	ns
	L2803	'915.8285@9.216994'	FALSE	0.563636	6.78014e-05	0.00645567	0.550542	1.26e-05	0.007478	**	0.533467	3.58e-05	0.0146923	*
	L2558	'C24 Sulfatide'	FALSE	-0.561099	7.43067e-05	0.00693914	-0.695167	2.29e-05	0.0100044	*	-0.66183	5.19e-05	0.0169095	*
	L2654	'PE(P-20:0/20:2)'	FALSE	-0.560663	7.5482e-05	0.00693914	-0.0312939	0.00303723	0.128938	ns	-0.0287988	0.0088186	0.212224	ns
	L1803	'873.782@8.231004'	FALSE	0.557435	8.47095e-05	0.00764587	0.347944	0.000542366	0.0481983	*	0.329304	0.00296527	0.130473	ns
	L5523	'845.6303@6.1659956'	FALSE	-0.556997	8.60376e-05	0.00764587	-0.0371681	0.000222254	0.0295691	*	-0.036597	0.000606532	0.0513338	ns
	L0949	'838.6875@6.3399973'	FALSE	-0.553347	9.78635e-05	0.00855424	-0.4762	2.69e-06	0.00286514	**	-0.463797	1.35e-05	0.00801678	**
	L3192	'851.7099@7.9479985'	FALSE	0.552298	0.000101529	0.00873147	0.0218316	0.0383168	0.333832	ns	0.0226318	0.0203389	0.2931	ns
	L5445	'650.5273@8.476999'	FALSE	0.550622	0.000107639	0.00911006	0.0269594	0.000424103	0.0434869	*	0.0254628	0.00274299	0.12718	ns
	L3040	'562.4963@8.8010025'	FALSE	0.549083	0.000113542	0.00931393	0.0179897	0.0909626	0.459417	ns	0.0161354	0.0664893	0.467446	ns
	L1191	'602.5307@6.587002'	FALSE	0.547287	0.000120805	0.0097596	0.248399	1.11e-05	0.00737071	**	0.23304	1.93e-05	0.00934786	**
	L2509	'945.8713@9.22199'	FALSE	0.546582	0.000123768	0.0098497	0.0502696	0.00945469	0.224588	ns	0.0476764	0.00557368	0.174817	ns
	L0312	'602.5283@8.999008'	FALSE	0.544891	0.000131149	0.0102836	0.248409	0.000232051	0.0295691	*	0.24393	0.000127733	0.0227047	*
	L0141	'DG(19:1/17:1/0:0)[iso2]'	FALSE	0.543763	0.000136289	0.0105318	0.17526	4.1e-05	0.0110113	*	0.17181	0.00010845	0.0227047	*
	L5313	'PA(13:0/22:0)'	FALSE	0.541866	0.00014535	0.0110715	0.0307791	0.00774857	0.210793	ns	0.0307144	0.00716224	0.199695	ns
	L5246	'PA(13:0/22:0)'	FALSE	0.538906	0.000160587	0.0120599	0.0307849	0.00774137	0.210793	ns	0.0303807	0.00810075	0.203632	ns
	L2423	'Cohibin D'	FALSE	0.538266	0.000164064	0.0121499	0.205012	0.000705577	0.0553256	ns	0.199738	0.00105835	0.0705388	ns
	L0775	'587.524@6.145997'	FALSE	0.535729	0.000178536	0.0130405	0.30978	4.75e-05	0.0110113	*	0.296597	0.000253571	0.0276058	*
	L0032	'861.7814@8.801009'	FALSE	0.534602	0.000185331	0.0133539	0.291667	0.000186411	0.0292337	*	0.287072	5.41e-05	0.0169095	*
	L2519	'18:3-Glc-cholesterol'	FALSE	0.529387	0.000219908	0.015634	0.0189116	0.384025	0.717456	ns	0.0185623	0.286301	0.725549	ns
	L4535	'CE(20:5)'	FALSE	-0.528911	0.000223336	0.0156688	-0.0241092	0.00274719	0.124136	ns	-0.0236825	0.00259999	0.124109	ns
	AQ1072	C16 H29 N O4	FALSE	-0.526991	0.000237668	0.0164578	-0.160999	0.011778	0.235283	ns	-0.162927	0.0108463	0.23226	ns
	L5518	'633.5331@5.855002'	FALSE	0.525384	0.000250294	0.0171098	0.0168319	0.0674993	0.413686	ns	0.0188893	0.0296237	0.334648	ns
	L5291	'633.5336@5.8559976'	FALSE	0.524961	0.00025372	0.0171245	0.0168319	0.0690007	0.413923	ns	0.0188948	0.0304528	0.341123	ns
	L2597	'PA(P-20:0/14:1)'	FALSE	0.524313	0.000259044	0.0172653	0.042913	0.0235539	0.291931	ns	0.0473167	0.00672128	0.194771	ns
	L0267	'863.7961@9.159989'	FALSE	0.523486	0.00026599	0.0172958	0.0367745	0.00267113	0.12278	ns	0.0382026	0.000192869	0.0241289	*
	L2962	'DG(18:4/20:2/0:0)[iso2]'	FALSE	0.523695	0.000264213	0.0172958	0.0260519	0.00390754	0.142705	ns	0.0274774	0.000863208	0.0597743	ns
	L0925	'Dieporeticenin'	FALSE	0.522622	0.000273425	0.0175568	0.195417	0.0008585	0.0635767	ns	0.190306	0.00058559	0.0503607	ns
	L3233	'PE-Cer(d15:1(4E)/22:0(2OH))'	FALSE	-0.52226	0.000276588	0.0175568	-0.0276697	0.00970537	0.227969	ns	-0.0248029	0.0273877	0.322172	ns
	L2472	'890.639@6.5530024'	FALSE	-0.521788	0.000280773	0.0176127	-0.0166483	0.00755342	0.209765	ns	-0.0145145	0.0145108	0.251986	ns
	L2460	'DG(P-14:0/18:1)'	FALSE	0.521071	0.000287235	0.0178086	0.195111	0.000483106	0.0451916	*	0.184295	0.00126958	0.0785519	ns
	L0604	'PC(O-18:0/18:3)'	FALSE	-0.517689	0.000319576	0.0189331	-0.236325	0.00781151	0.211426	ns	-0.227981	0.0116047	0.234401	ns
	L2647	'PA(12:0/21:0)'	FALSE	0.518051	0.000315956	0.0189331	0.0255197	0.000476347	0.0451916	*	0.0245362	0.000659085	0.05168	ns
	L2965	'PA(12:0/21:0)'	FALSE	0.518051	0.000315956	0.0189331	0.0255197	0.000476375	0.0451916	*	0.0245602	0.000654102	0.05168	ns
	L3107	'959.8876@9.47199'	FALSE	0.517761	0.000318845	0.0189331	0.0222448	0.0415505	0.343277	ns	0.0239655	0.0094451	0.217643	ns
	L0149	'TG(15:0/20:3n6/18:0)'	FALSE	0.516279	0.000333994	0.0195699	0.343919	0.00490766	0.160538	ns	0.351627	0.000581231	0.0503607	ns
	L5261	'1236.0936@6.5760026'	FALSE	0.515585	0.000341312	0.0197813	0.0201775	0.000416191	0.0434869	*	0.0213366	0.000706835	0.0546209	ns
	L5332	'bacteriohopane-32,33,34,35-tetrol'	FALSE	0.513812	0.000360651	0.0206773	0.0186114	0.00131298	0.0786607	ns	0.0181385	0.00402432	0.153956	ns
	AQ1183	C43 H94 N12 O12 S	FALSE	-0.510641	0.000397713	0.0215478	-0.128192	0.011957	0.237411	ns	-0.121222	0.0188431	0.28615	ns
	L1674	'1503.1561@5.566995'	FALSE	-0.511284	0.000389939	0.0215478	-0.0224559	0.0253175	0.296466	ns	-0.0206151	0.0474864	0.418572	ns
	L2641	'DG(18:4/20:3/0:0)[iso2]'	FALSE	0.511418	0.000388329	0.0215478	0.0135483	0.266079	0.644293	ns	0.0168488	0.136753	0.594584	ns
	L2689	'602.529@6.587002'	FALSE	0.511769	0.000384157	0.0215478	0.251956	2.97e-05	0.0105528	*	0.228726	8.73e-05	0.0221538	*
	L5423	'911.7915@8.112'	FALSE	0.510448	0.000400082	0.0215478	0.0153774	0.295829	0.667535	ns	0.00694813	0.634235	0.866891	ns
	L3226	'943.8548@8.827006'	FALSE	0.508245	0.000427959	0.0228188	0.2956	0.00256278	0.119015	ns	0.309883	0.000100354	0.0227047	*
	L1202	'861.7796@9.206987'	FALSE	0.50598	0.000458436	0.0242018	0.0153624	0.107354	0.489991	ns	0.0132036	0.0719595	0.485067	ns
	AQ1108	526.3134@0.2849999	FALSE	-0.505144	0.000470166	0.0244428	-0.20309	0.0157627	0.267665	ns	-0.182448	0.0173764	0.276266	ns
	L1008	'TG(14:1/20:4/o-18:0)'	FALSE	-0.505004	0.000472171	0.0244428	-0.160908	0.0103151	0.230949	ns	-0.145677	0.00802991	0.203632	ns
	L0508	'DG(22:3/22:6/0:0)[iso2]'	FALSE	-0.503602	0.000492521	0.0248859	-0.0269801	0.00286765	0.125502	ns	-0.0275055	0.00218547	0.112047	ns
	L0806	'Montecristin'	FALSE	0.504017	0.000486418	0.0248859	0.142092	0.00399999	0.145088	ns	0.129964	0.00977565	0.219821	ns
	L2514	'TG(18:1/16:0/18:3)[iso6]'	FALSE	-0.503453	0.000494731	0.0248859	0.0202748	0.257054	0.638682	ns	0.0154936	0.363876	0.746694	ns
	L0699	'PC(P-20:0/20:0)'	FALSE	-0.501621	0.000522639	0.0252064	-0.244511	0.00935278	0.224588	ns	-0.226529	0.024657	0.316883	ns
	L2591	'1663.2897@6.221001'	FALSE	-0.501487	0.00052474	0.0252064	-0.0216318	0.00691599	0.19933	ns	-0.0187712	0.00764422	0.200756	ns
	L2772	'DG(14:1/22:3/0:0)[iso2]'	FALSE	0.502467	0.000509588	0.0252064	0.187889	8.83e-05	0.0158016	*	0.179942	0.000140793	0.0227047	*
	L4456	'TG(52:4)*'	FALSE	0.50234	0.000511527	0.0252064	0.0153007	0.0211303	0.27957	ns	0.0133732	0.0118612	0.236784	ns
	L1187	'2452.7764@5.657996'	FALSE	0.501057	0.000531506	0.0253035	0.588516	0.000207829	0.0294155	*	0.532707	0.000516764	0.0459231	*
	L0905	'959.8874@9.468001'	FALSE	0.49993	0.000549647	0.025708	0.0461285	0.0142079	0.252868	ns	0.0458667	0.00883604	0.212224	ns
	L3722	'957.8694@8.967995'	FALSE	0.500187	0.000545455	0.025708	0.0171343	0.0120664	0.237411	ns	0.0162976	0.0183644	0.281186	ns
	AQ0700	C12 H30 N4 O3 S	FALSE	-0.498802	0.00056834	0.0259008	-0.00830143	0.693952	0.898531	ns	-0.0066267	0.720282	0.896256	ns
	L5776	'PE(P-18:0/17:2)'	FALSE	-0.498985	0.000565264	0.0259008	-0.0182925	0.00334028	0.132085	ns	-0.0180092	0.0113579	0.234122	ns
	L5806	'PA(P-18:0/18:4)'	FALSE	0.498942	0.00056598	0.0259008	0.021799	0.000278199	0.0329635	*	0.0243418	0.000253692	0.0276058	*
	L1346	'1225.0955@8.624002'	FALSE	0.493023	0.000673395	0.0304283	0.293846	0.00470065	0.158948	ns	0.267925	0.00945555	0.217643	ns
	L4460	'DG(18:3/22:3/0:0)[iso2]'	FALSE	0.491646	0.000700865	0.0314034	0.014545	0.195767	0.592075	ns	0.0144112	0.0988487	0.539242	ns
	AQ0379	C6 H9 N4 O	FALSE	-0.489651	0.000742448	0.032436	-0.0186302	0.0523085	0.370966	ns	-0.0149196	0.128881	0.587594	ns
	L0789	'TG(16:0/14:1/22:5)'	FALSE	0.489782	0.000739655	0.032436	0.292228	0.000313562	0.0355726	*	0.287707	0.000161811	0.0227047	*
	L1394	'TG(18:0/20:3/18:2)'	FALSE	0.490063	0.00073367	0.032436	0.220064	0.0107199	0.233814	ns	0.186607	0.00580256	0.178172	ns
	L5814	'687.5798@6.444'	FALSE	0.489381	0.000748242	0.032436	0.0234203	0.000247958	0.0307468	*	0.025814	0.000141389	0.0227047	*
	L1261	'1509.1438@5.205996'	FALSE	-0.488936	0.000757873	0.0325321	-0.222242	0.00346174	0.133328	ns	-0.208139	0.0036932	0.148061	ns
	L1744	'828.6644@6.028007'	FALSE	0.488717	0.000762661	0.0325321	-0.00195691	0.851911	0.951833	ns	-0.00552915	0.57435	0.845822	ns
	L1757	'713.5949@7.9460025'	FALSE	-0.485936	0.000825778	0.0338696	-0.0180364	0.0111179	0.233814	ns	-0.0169091	0.0208771	0.295512	ns
	L1853	'713.5951@7.9460025'	FALSE	-0.485936	0.000825778	0.0338696	-0.0180364	0.0111137	0.233814	ns	-0.0169069	0.0208942	0.295512	ns
	L1931	'713.5956@7.9460025'	FALSE	-0.485936	0.000825778	0.0338696	-0.0180364	0.0111197	0.233814	ns	-0.0169091	0.0208934	0.295512	ns
	L4512	'943.8553@8.827002'	FALSE	0.486399	0.000814958	0.0338696	0.0395583	0.0575083	0.386242	ns	0.0373498	0.0590519	0.450108	ns
	L3092	'831.739@8.6690035'	FALSE	0.484711	0.000855043	0.0348022	0.0213082	0.000507593	0.0458726	*	0.0198248	0.00141032	0.0844926	ns
	L0281	'PC(o-22:0/22:6)'	FALSE	-0.483862	0.000875856	0.0351133	-0.0327151	0.0350201	0.324079	ns	-0.0298613	0.056736	0.445603	ns
	L1498	'22:0-Glc-Cholesterol'	FALSE	0.483862	0.000875856	0.0351133	0.138736	0.00115469	0.0732956	ns	0.144542	0.00178686	0.10029	ns
	L0832	'TG(18:3/18:3/o-18:0)'	FALSE	-0.483016	0.00089704	0.0354593	-0.168937	0.00239881	0.117344	ns	-0.148124	0.00180868	0.100457	ns
	L3057	'DG(12:0/22:5/0:0)[iso2]'	FALSE	0.482725	0.000904438	0.0354593	0.0206854	0.000971105	0.0678161	ns	0.0187953	0.00439101	0.157133	ns
	L5415	'Dieporeticenin'	FALSE	0.482912	0.000899687	0.0354593	0.0167498	0.0075113	0.209687	ns	0.015897	0.0180422	0.280469	ns
	L1014	'Ganglioside GA1 (d18:1/16:0)'	FALSE	-0.480902	0.000952015	0.0370522	-0.376459	0.00482926	0.158948	ns	-0.350914	0.00568558	0.176253	ns
	L1420	'945.8711@9.468996'	FALSE	0.480479	0.000963364	0.0372222	0.0506063	0.0129222	0.244371	ns	0.0505472	0.00737323	0.200306	ns
	L2692	'885.7762@8.070005'	FALSE	0.479268	0.000996537	0.0382269	0.00812535	0.30024	0.667535	ns	0.00757941	0.267448	0.712299	ns
	L2333	'DG(14:1/22:3/0:0)[iso2]'	FALSE	0.478929	0.00100602	0.0383149	0.162466	0.000666011	0.0548505	ns	0.157374	0.000188532	0.0241289	*
	L2723	'934.8028@8.229996'	FALSE	0.477818	0.0010376	0.0392375	0.496724	0.000492155	0.0452444	*	0.468516	0.000791768	0.0570501	ns
	L2548	'604.5387@9.0029955'	FALSE	0.475687	0.00110068	0.0413299	0.234054	0.00303945	0.128938	ns	0.206516	0.00146481	0.086115	ns
	L0157	'903.7497@7.4809957'	FALSE	0.474119	0.00114925	0.0428516	0.0194313	0.000796807	0.0606939	ns	0.0180365	0.00505044	0.164524	ns
	L1010	'DG(12:0/22:4/0:0)[iso2]'	FALSE	0.472661	0.00119614	0.0442903	0.019055	0.00313206	0.13047	ns	0.0168176	0.0167192	0.273457	ns
	L1899	'829.7135@7.9409976'	FALSE	0.471885	0.00122177	0.0446198	0.0139633	0.063019	0.401735	ns	0.0137787	0.040994	0.391656	ns
	L1905	'TG(18:1/14:1/o-18:0)'	FALSE	-0.472023	0.00121719	0.0446198	-0.156958	0.0144661	0.253198	ns	-0.150021	0.00751429	0.200306	ns
	L1904	'891.8244@9.666011'	FALSE	0.46752	0.00137526	0.0492542	0.0169863	0.0389928	0.337516	ns	0.0144561	0.037389	0.381912	ns
	L4092	TG(20:2/18:3/20:2)''	FALSE	0.467241	0.00138562	0.0492542	0.0152527	0.0483183	0.358322	ns	0.0143365	0.0532261	0.435278	ns
	L5208	'657.5328@5.751003'	FALSE	0.467336	0.0013821	0.0492542	0.0203742	0.000681858	0.0548505	ns	0.0208378	0.000370505	0.0338746	*
	AQ0291	C18 H29 N2 O P	TRUE	-0.463248	0.00154186	0.0533846	-0.0136142	0.0556876	0.379216	ns	-0.0126701	0.084975	0.511637	ns
	AQ1305	C23 H37 N6 O3 P3	TRUE	-0.460324	0.00166596	0.0565788	-0.181611	0.0162348	0.270405	ns	-0.16392	0.0224933	0.305954	ns
	L0898	'830.6854@6.0069966'	TRUE	-0.454686	0.00193048	0.0605489	-0.333436	0.00521969	0.165663	ns	-0.284649	0.0101071	0.220866	ns
	L5485	'Cer(d18:0/24:0)'	TRUE	-0.450317	0.00216037	0.0650797	-0.264245	0.00151403	0.0874798	ns	-0.24583	0.00544698	0.173912	ns
	L2652	'824.673@6.085001'	TRUE	-0.443411	0.00257321	0.0694796	-0.0174194	0.318648	0.677445	ns	-0.0116368	0.522052	0.823441	ns
	AQ0262	PC(18:2/20:3)	TRUE	-0.440627	0.00275837	0.0710513	-0.0182689	0.0136562	0.249477	ns	-0.0146587	0.0572853	0.445603	ns
	AQ0588	C4 H15 N3 O3 P	TRUE	-0.422989	0.00422782	0.0900834	-0.0193134	0.164002	0.570141	ns	-0.0150284	0.284221	0.723719	ns
	AQ1278	C10 H12 O2 P3	TRUE	-0.421424	0.00438642	0.0904836	-0.258076	0.00998007	0.22937	ns	-0.23489	0.00668656	0.194771	ns
	L5021	'605.6014@6.993003'	TRUE	0.421221	0.00440735	0.0904836	0.0178298	0.00937716	0.224588	ns	0.0186004	0.00878633	0.212224	ns
	AQ0487	2-Methyl-3-phenyl-2-propenal	TRUE	-0.412602	0.00538102	0.103955	-0.0152531	0.161745	0.568131	ns	-0.0124265	0.214475	0.682229	ns
	L2212	'646.5398@6.9339976'	TRUE	0.410957	0.00558677	0.10652	0.0187505	0.00121571	0.0753742	ns	0.0157632	0.00657317	0.19266	ns
	AQ0810	C15 H33 S	TRUE	-0.41043	0.00565413	0.106907	-0.126665	0.012667	0.242081	ns	-0.114368	0.0362567	0.37538	ns
	AQ1039	C13 H22 N4 O	TRUE	-0.406765	0.0061422	0.113322	-0.130465	0.0263553	0.298358	ns	-0.120018	0.0223482	0.304758	ns
	L3210	'PC(20:1/16:0)'	TRUE	0.406299	0.00620681	0.11412	0.0162757	0.0539295	0.37605	ns	0.0182345	0.0172618	0.276266	ns
	AQ0449	LysoPC(18:2) _x000D_ AQ0450 X450 450 C24 H50 N O7 P _x000D_ AQ0451 X451 451 6-Acetyl-1,2,3,4-tetrahydropyridine	TRUE	-0.405992	0.0062497	0.114513	-0.0192359	0.0450094	0.356069	ns	-0.0152846	0.131357	0.589078	ns
	AQ1147	Uridine	TRUE	-0.405356	0.00633942	0.114972	-0.279896	0.0306836	0.304073	ns	-0.227676	0.0781377	0.497172	ns
	AQ0154	Sinapoylspermine	TRUE	-0.402703	0.00672551	0.116809	-0.0147917	0.00929847	0.224588	ns	-0.0121835	0.0327776	0.35464	ns
	L1306	TG 51:2*	TRUE	0.401973	0.00683531	0.117898	0.0461433	0.0255464	0.296466	ns	0.0497269	0.00688332	0.196267	ns
	L0208	TG 51:2*	TRUE	0.4	0.00713981	0.120473	0.39152	0.00411729	0.14685	ns	0.392769	0.00176308	0.100008	ns
	AQ0299	Sarcosine*	TRUE	-0.398715	0.00734429	0.122324	-0.017868	0.0212264	0.280147	ns	-0.0156192	0.0421863	0.397416	ns
	AQ0688	Indoleacetaldehyde	TRUE	-0.398309	0.00741007	0.122324	0.00546058	0.787674	0.93296	ns	0.00934194	0.629169	0.865228	ns
	L1982	'3-Deoxyvitamin D3'	TRUE	-0.39622	0.00775592	0.125983	-0.0187766	0.00543666	0.167562	ns	-0.0169781	0.0184575	0.281186	ns
	AQ0603	C37 H68 N16 P	TRUE	-0.395645	0.0078537	0.126132	-0.0198424	0.137222	0.535903	ns	-0.0158355	0.248346	0.698107	ns
	AQ1080	(S)-Piperidine-2-carboxamide	TRUE	-0.392389	0.00842682	0.130237	-0.292851	0.0303593	0.304073	ns	-0.249692	0.0421454	0.397416	ns
	AQ0275	248.1764@0.29700035	TRUE	-0.390662	0.00874527	0.133237	-0.0129577	0.0536934	0.37605	ns	-0.0119242	0.13175	0.589078	ns
	AQ0364	C26 H42 N6 O3	TRUE	-0.390263	0.0088202	0.133987	-0.021184	0.0183184	0.273286	ns	-0.0204666	0.0249999	0.317186	ns
	L0544	'808.6442@5.362'	TRUE	-0.388161	0.00922469	0.139337	-0.186344	0.00324912	0.131245	ns	-0.168506	0.00386981	0.151719	ns
	AQ0318	1-Fluorocyclohexadiene-cis,cis-1,2-diol	TRUE	-0.387517	0.00935175	0.140642	-0.00922831	0.30248	0.667535	ns	-0.00820052	0.289563	0.729557	ns
	L3535	'760.5719@4.9049993'	TRUE	-0.383399	0.0102002	0.144801	-0.00932982	0.0573269	0.385944	ns	-0.00947064	0.0947219	0.53189	ns
	AQ0124	C8 H19 N P2	TRUE	-0.381529	0.0106066	0.146954	-0.0111741	0.126138	0.516167	ns	-0.00785127	0.228661	0.694518	ns
	L0016	'TG(18:2/18:1/18:2)[iso3]'	TRUE	0.381677	0.010574	0.146954	0.476257	0.00154222	0.0874798	ns	0.432808	0.00205113	0.110471	ns
	L0878	'TG(16:1/22:4/20:3)'	TRUE	0.381395	0.0106363	0.146954	0.22902	0.0183342	0.273286	ns	0.230735	0.00434077	0.156385	ns
	L3345	'Traumatic acid'	TRUE	-0.381386	0.0106385	0.146954	-0.0167864	0.0136795	0.249477	ns	-0.0144693	0.0524331	0.431475	ns
	AQ0142	4-Guanidinobutanoic acid	TRUE	-0.379567	0.0110482	0.148398	-0.0151434	0.0124481	0.241642	ns	-0.0122794	0.0409547	0.391656	ns
	AQ0380	C15 H27 N8 O	TRUE	-0.375741	0.0119545	0.153448	-0.018081	0.0481761	0.357764	ns	-0.0133932	0.149713	0.6117	ns
	AQ1052	C21 H48 N7 O3 P2	TRUE	-0.367583	0.0141006	0.16964	-0.100734	0.0577	0.386242	ns	-0.103379	0.0269076	0.319535	ns
	AQ1232	Benzyl glycinate 4-methylbenzenesulfonate salt	TRUE	-0.366455	0.0144216	0.171642	-0.171014	0.17581	0.578332	ns	-0.145938	0.147647	0.608262	ns
	AQ0924	C32 H36 O2	TRUE	-0.36265	0.015551	0.174932	-0.205208	0.0713688	0.42002	ns	-0.154378	0.165836	0.63024	ns
	AQ1061	PS(19:0/12:0)	TRUE	-0.357012	0.0173615	0.187855	-0.160541	0.0306232	0.304073	ns	-0.132399	0.0658319	0.466156	ns
	L1179	'1601.9545@1.2910002'	TRUE	-0.357012	0.0173615	0.187855	-0.210876	0.0410658	0.342915	ns	-0.190046	0.0858962	0.513058	ns
	AQ1063	LysoPE(15:0/0:0)	TRUE	-0.356166	0.0176478	0.189164	-0.157201	0.0684731	0.413923	ns	-0.125856	0.110024	0.564626	ns
	AQ0703	C5 H9 N O	TRUE	-0.355462	0.0178895	0.190138	-0.0189919	0.0997937	0.475359	ns	-0.0164702	0.153243	0.618836	ns
	L0876	'PE(18:2/P-16:0)'	TRUE	-0.350106	0.0198191	0.199545	-0.136471	0.0124628	0.241642	ns	-0.12746	0.0217865	0.302514	ns
	AQ1195	C23 H33 N14 S	TRUE	-0.348132	0.0205728	0.203893	-0.202359	0.0235136	0.291931	ns	-0.190191	0.0201536	0.292148	ns
	AQ0645	C28 H40 N5 O3 P	TRUE	-0.347005	0.0210142	0.20635	-0.00803526	0.675655	0.889783	ns	-0.00590776	0.744619	0.903539	ns
	L0664	'1529.1427@5.592002'	TRUE	0.346864	0.02107	0.206517	0.0350956	0.0580619	0.386499	ns	0.0325943	0.0636242	0.460304	ns
	L1211	'PE(22:5/P-16:0)'	TRUE	-0.345877	0.0214636	0.206577	-0.101794	0.0310996	0.304262	ns	-0.0897546	0.0578582	0.447102	ns
	AQ0637	C12 H28 N3 O3 P	TRUE	-0.345173	0.0217485	0.206694	-0.0195866	0.073609	0.422189	ns	-0.0154952	0.163002	0.627983	ns
	AQ0351	C12 H25 N O2	TRUE	-0.343071	0.022617	0.211974	-0.0146932	0.0707014	0.417475	ns	-0.0118541	0.141379	0.600184	ns
	L1047	'22:2-Glc-cholesterol'	TRUE	0.342968	0.0226603	0.211974	0.0168894	0.0988442	0.474041	ns	0.0135084	0.13376	0.590745	ns
	L3041	'1528.1626@5.362'	TRUE	-0.338315	0.0246901	0.222201	-0.0167821	0.128002	0.520998	ns	-0.0187192	0.0861191	0.513058	ns
	L0869	'Glucosylceramide (d18:1/25:0)'	TRUE	-0.33153	0.0279205	0.237057	-0.0165282	0.0144119	0.253198	ns	-0.0153359	0.0418055	0.395225	ns
	L0537	'PS(P-20:0/18:3)'	TRUE	0.330233	0.0285765	0.240028	0.192363	0.0200427	0.276137	ns	0.182743	0.0221475	0.304115	ns
	AQ0610	C8 H10 O3	TRUE	-0.327496	0.0300024	0.246871	-0.0101702	0.463081	0.771127	ns	-0.0040518	0.775217	0.914254	ns
	AQ1240	Fenvalerate	TRUE	-0.324454	0.0316557	0.253436	-0.0497055	0.364896	0.70474	ns	-0.0484301	0.317442	0.743791	ns
	AQ1222	C19 H30 N25 O3 P	TRUE	-0.322199	0.0329295	0.257072	-0.111464	0.0459662	0.356479	ns	-0.0901521	0.0901311	0.521659	ns
	AQ1071	2-Hydroxyundecanoate	TRUE	-0.321212	0.0334999	0.258825	-0.200106	0.0767673	0.430197	ns	-0.155432	0.137647	0.594584	ns
	L3094	'781.6416@6.047997'	TRUE	-0.320085	0.0341617	0.260479	-0.120672	0.170258	0.576901	ns	-0.117707	0.15972	0.62482	ns
	L5429	'645.6059@7.239997'	TRUE	-0.32013	0.0341351	0.260479	-0.02277	0.0744613	0.424067	ns	-0.0194515	0.116602	0.574195	ns
	AQ0013	Uric acid*	TRUE	-0.319548	0.0344804	0.261894	-0.0127156	0.0251966	0.296466	ns	-0.0134744	0.0239222	0.314771	ns
	AQ1282	C19 H38 N23 O2 P	TRUE	-0.316984	0.0360375	0.267335	-0.0689829	0.102078	0.480387	ns	-0.0635787	0.0813906	0.501988	ns
	L0630	'PC(P-18:1/20:5)'	TRUE	-0.317689	0.035604	0.267335	-0.151143	0.0446066	0.353406	ns	-0.128348	0.0525182	0.431475	ns
	L2943	'688.5659@7.4229965'	TRUE	0.316174	0.0365408	0.268166	0.0121038	0.0834043	0.44461	ns	0.00984546	0.119713	0.579845	ns
	AQ1217	Clitocine	TRUE	-0.315715	0.0368289	0.269371	-0.0430841	0.39457	0.724126	ns	-0.0235015	0.63026	0.865228	ns
	L0633	'PE(21:0/0:0)'	TRUE	-0.315433	0.0370067	0.269757	-0.129447	0.0911597	0.459417	ns	-0.10859	0.16391	0.629265	ns
	L3017	'1072.6312@1.2870009'	TRUE	-0.315337	0.0370677	0.269757	-0.0148695	0.190494	0.589161	ns	-0.0133863	0.278011	0.720929	ns
	L2818	'803.7724@8.187005'	TRUE	-0.31417	0.0378119	0.271375	-0.0158339	0.0244545	0.295868	ns	-0.018672	0.00344021	0.143306	ns
	L2118	'1561.1053@4.4960012'	TRUE	-0.313264	0.0383987	0.274821	-0.00616507	0.277936	0.653708	ns	-0.00640541	0.250824	0.699714	ns
	AQ0063	O-Acetylserine	TRUE	-0.312903	0.0386346	0.275143	-0.0122147	0.0577335	0.386242	ns	-0.00959818	0.0961757	0.534176	ns
	AQ0248	\PC(18:0/18:2)	TRUE	-0.312747	0.0387367	0.275143	-0.0137375	0.016626	0.270909	ns	-0.0112522	0.0556987	0.443718	ns
	L3208	'PC(P-20:0/20:5)'	TRUE	-0.312936	0.0386129	0.275143	-0.00832315	0.203959	0.596767	ns	-0.00828799	0.207637	0.673986	ns
	L0555	'PE(22:6/P-18:0)'	TRUE	-0.311487	0.0395705	0.278701	-0.126815	0.035635	0.324974	ns	-0.114656	0.0381992	0.385025	ns
	AQ0591	C33 H27 N7 O2 P2	TRUE	-0.310511	0.0402262	0.280059	-0.0195127	0.162303	0.568252	ns	-0.0137213	0.345158	0.743791	ns
	AQ0280	PC(O-16:0/0:0)	TRUE	-0.307819	0.042082	0.287997	-0.00970299	0.258329	0.640059	ns	-0.00675706	0.421139	0.7824	ns
	L3522	'PE(20:5/P-16:0)'	TRUE	-0.307155	0.0425497	0.288278	-0.0238877	0.0306013	0.304073	ns	-0.0247589	0.0132693	0.249127	ns
	L2203	TG 52:5*	TRUE	0.305775	0.0435367	0.292321	0.00709694	0.156354	0.559891	ns	0.00650461	0.178638	0.638403	ns
	L3322	'PC(20:5/P-18:0)'	TRUE	-0.305144	0.0439937	0.293953	-0.186894	0.086634	0.453165	ns	-0.20343	0.0235725	0.312659	ns
	AQ0355	C15 H35 O P3	TRUE	-0.300723	0.0473087	0.302458	-0.0127598	0.0805193	0.436754	ns	-0.00993474	0.177864	0.63809	ns
	AQ0259	C16 H28 O3	TRUE	-0.299649	0.0481443	0.304881	-0.0133602	0.0746437	0.424135	ns	-0.00981277	0.164651	0.629872	ns
	AQ0592	762.5984@0.56099993	TRUE	-0.299235	0.0484689	0.305511	-0.0192045	0.168688	0.575663	ns	-0.0135862	0.347748	0.743791	ns
	AQ0555	C28 H59 N O	TRUE	-0.297857	0.0495638	0.309303	-0.0216826	0.0794797	0.434207	ns	-0.0160446	0.181295	0.641877	ns
	AQ1161	Sarcosine	TRUE	-0.297252	0.0500514	0.311042	-0.0686493	0.158685	0.563382	ns	-0.0451722	0.355907	0.743791	ns
	L1893	'TG(16:0/20:4/18:3)'	TRUE	0.29532	0.0516321	0.318639	0.00573306	0.53737	0.812095	ns	0.00351319	0.692048	0.884893	ns
	L2134	'641.5772@6.6459966'	TRUE	0.295419	0.0515498	0.318639	0.235335	0.0210659	0.279412	ns	0.205025	0.0363517	0.375634	ns
	L1844	'686.5622@7.47199'	TRUE	-0.294996	0.0519007	0.319186	-0.0388225	0.0542676	0.37692	ns	-0.0306866	0.122627	0.580165	ns
	AQ0516	C37 H81 N30 O4 P	TRUE	-0.294756	0.052101	0.319681	-0.0138536	0.234722	0.620381	ns	-0.00836852	0.464113	0.805637	ns
	AQ0158	C20 H22 O S	TRUE	-0.293325	0.0533071	0.322582	-0.0115358	0.0663107	0.411979	ns	-0.0083023	0.196038	0.659493	ns
	AQ0214	C25 H15 N4 O4 P	TRUE	-0.293191	0.0534209	0.322582	-0.0135058	0.0411759	0.343047	ns	-0.00995452	0.128226	0.587331	ns
	AQ0574	PC(18:4/20:3) _x000D_ AQ0575 X575 575 PC(14:1/20:2)"	TRUE	-0.293104	0.0534948	0.322663	-0.00336227	0.807372	0.937536	ns	0.000184841	0.98882	0.998611	ns
	AQ0102	C65 H35 N9 O4 S	TRUE	-0.292684	0.0538541	0.322807	-0.0101674	0.0629421	0.401735	ns	-0.00884887	0.0904944	0.522088	ns
	AQ0510	C7 H17 N P2	TRUE	-0.292783	0.0537694	0.322807	-0.0151679	0.177882	0.578332	ns	-0.00885631	0.429604	0.788278	ns
	L2722	'893.7491@8.018004'	TRUE	0.291332	0.055023	0.326343	0.0362295	0.0235835	0.291931	ns	0.0365732	0.0121241	0.239428	ns
	L0436	'PC(20:5/P-18:0)'	TRUE	-0.29105	0.0552693	0.32744	-0.181671	0.109032	0.493201	ns	-0.205152	0.0275821	0.322172	ns
	AQ0288	PC(18:0/22:4)	TRUE	-0.289866	0.0563139	0.330325	-0.0120827	0.161669	0.568131	ns	-0.00997905	0.184446	0.645224	ns
	AQ0141	PS(22:0/18:0)	TRUE	-0.288106	0.0578948	0.336057	-0.0151693	0.0269709	0.299866	ns	-0.0122345	0.0433732	0.400588	ns
	AQ1227	C14 H26 N2 O3	TRUE	-0.286963	0.058941	0.337371	-0.0485801	0.459493	0.76755	ns	-0.0620658	0.262163	0.711371	ns
	AQ0589	Gamma-Butyrolactone	TRUE	-0.286268	0.059584	0.338365	-0.0185301	0.177667	0.578332	ns	-0.0130507	0.36925	0.749369	ns
	AQ0146	C17 H18 N2 O3	TRUE	0.285947	0.0598834	0.338598	0.0126166	0.023112	0.291106	ns	0.0122384	0.0205002	0.294241	ns
	AQ0120	C10 H28 N8 O2	TRUE	0.285285	0.0605039	0.339299	0.0146216	0.0281176	0.302548	ns	0.0129953	0.0724824	0.485246	ns
	L2888	'2640.6194@1.287001'	TRUE	-0.285412	0.0603838	0.339299	-0.0224315	0.181159	0.580067	ns	-0.0185835	0.274929	0.717533	ns
	L1083	'1595.9446@1.289001'	TRUE	-0.284989	0.0607821	0.340074	-0.116567	0.0544812	0.377755	ns	-0.0909315	0.15311	0.618836	ns
	L2638	'PC(18:4/18:1)'	TRUE	0.283787	0.0619264	0.343586	0.00514318	0.539112	0.813167	ns	0.00534154	0.494295	0.812203	ns
	L3220	'1577.0737@4.8259974'	TRUE	0.283157	0.0625326	0.345875	-0.0325244	0.0783611	0.432106	ns	-0.0257438	0.144637	0.606093	ns
	AQ0325	Tropic acid*	TRUE	-0.282588	0.0630846	0.346837	-0.00901547	0.252159	0.636085	ns	-0.00612646	0.439083	0.793078	ns
	AQ1288	C36 H36 N8 O3 P2	TRUE	0.281748	0.0639062	0.348413	0.0576336	0.276936	0.652794	ns	0.0701112	0.177754	0.63809	ns
	L3876	'396.376@9.8359995'	TRUE	-0.279755	0.0658889	0.352024	-0.0132231	0.0301162	0.304073	ns	-0.0110291	0.0603938	0.456753	ns
	AQ0147	C31 H63 N8 O P	TRUE	0.279285	0.0663638	0.352793	0.0130082	0.0193631	0.273286	ns	0.0130439	0.00907837	0.213242	ns
	AQ0512	5-Hydroxy-L-tryptophan	TRUE	-0.279109	0.0665422	0.353038	-0.0124349	0.244535	0.630596	ns	-0.00764455	0.465006	0.805637	ns
	L0094	'PC(14:0/20:0)'	TRUE	0.277378	0.0683176	0.356581	0.304267	0.340326	0.692075	ns	0.370413	0.203865	0.668417	ns
	AQ0207	C20 H16 N2	TRUE	-0.274582	0.071265	0.365144	-0.00446806	0.566397	0.826048	ns	-0.00681595	0.322358	0.743791	ns
	AQ1234	Ecgonine	TRUE	-0.273432	0.0725063	0.368545	-0.0772185	0.118822	0.507799	ns	-0.0632579	0.175971	0.637583	ns
	AQ0048	Diethanolamine*	TRUE	0.27227	0.0737773	0.370574	0.00994212	0.108745	0.493053	ns	0.00932015	0.11235	0.56728	ns
	AQ0818	C6 H8 N6 O	TRUE	-0.272163	0.0738949	0.370656	-0.0964411	0.121579	0.510038	ns	-0.0779599	0.173118	0.637583	ns
	AQ0165	Spisulosine	TRUE	0.269869	0.0764601	0.379242	0.0132556	0.0231776	0.291106	ns	0.0138177	0.0111084	0.232955	ns
	L1114	'893.7465@8.018997'	TRUE	0.269918	0.0764043	0.379242	0.0148631	0.215033	0.599837	ns	0.0125634	0.286147	0.725544	ns
	AQ0774	Tyramine	TRUE	0.268781	0.0777002	0.383964	0.0311642	0.273969	0.650258	ns	0.0445013	0.0778187	0.497172	ns
	L2206	'636.5479@7.4230022'	TRUE	0.267775	0.0788606	0.387169	0.0184023	0.0124127	0.241642	ns	0.0195065	0.00467234	0.159672	ns
	L1229	'2115.2761@1.289001'	TRUE	-0.266808	0.07999	0.389277	-0.0229942	0.154489	0.555079	ns	-0.0180781	0.294175	0.731596	ns
	AQ0303	Camelliagenin C	TRUE	-0.265217	0.0818737	0.390824	-0.0174204	0.0267374	0.299866	ns	-0.0165689	0.0565665	0.445513	ns
	AQ0923	Aminoadipic acid	TRUE	-0.264271	0.0830113	0.393196	-0.398342	0.0344813	0.323069	ns	-0.403121	0.030245	0.339508	ns
	AQ0644	PC(18:2/18:3)	TRUE	-0.263848	0.0835234	0.394112	0.00546253	0.758637	0.924204	ns	0.011406	0.483535	0.809466	ns
	L5381	PC 38:6*	TRUE	0.263563	0.0838702	0.394353	0.00973913	0.0750998	0.425992	ns	0.00763536	0.190502	0.65217	ns
	AQ1068	C9 H8 N4	TRUE	-0.26272	0.0849011	0.397797	-0.170387	0.0314063	0.30614	ns	-0.14408	0.05681	0.445603	ns
	L1054	'505.2811@1.338999'	TRUE	-0.262438	0.0852483	0.398247	-0.0884461	0.105618	0.486737	ns	-0.0830149	0.1581	0.62217	ns
	L1365	'Tubocurarine'	TRUE	0.261734	0.086121	0.400006	0.383837	0.13969	0.537685	ns	0.293526	0.298488	0.732733	ns
	AQ0253	Ricinoleic acid	TRUE	-0.260866	0.0872053	0.400996	-0.0115002	0.138828	0.536766	ns	-0.00895545	0.229772	0.69492	ns
	AQ1270	C36 H72 N16 P3	TRUE	-0.25976	0.0886018	0.40482	-0.0889343	0.265183	0.644293	ns	-0.08046	0.234117	0.698107	ns
	AQ1030	Adenine	TRUE	-0.259619	0.0887811	0.405292	-0.221862	0.0999847	0.475359	ns	-0.179628	0.153959	0.619554	ns
	L2600	'560.4193@2.2850025'	TRUE	0.256096	0.0933557	0.420771	0.461685	0.0355877	0.324974	ns	0.434379	0.0388725	0.388142	ns
	AQ0267	Cis-8,11,14,17-Eicosatetraenoic acid	TRUE	0.25577	0.0937876	0.422361	0.00893991	0.289404	0.660543	ns	0.0104352	0.176991	0.638077	ns
	AQ0150	5beta-Chola-3,8(14),11-trien-24-oic Acid	TRUE	0.254	0.0961623	0.43051	0.0120171	0.0301761	0.304073	ns	0.0118438	0.024086	0.314771	ns
	AQ0144	C4 H5 N3 O	TRUE	0.253856	0.0963565	0.430656	0.0120172	0.0301737	0.304073	ns	0.0118441	0.0240562	0.314771	ns
	AQ0504	Perilloside B	TRUE	0.253031	0.0974815	0.433504	0.0142357	0.233807	0.620251	ns	0.0135898	0.233654	0.697912	ns
	L1634	'627.2852@1.2649995'	TRUE	0.252572	0.0981105	0.434489	0.416704	0.0654559	0.409637	ns	0.41239	0.0929084	0.524775	ns
	AQ0333	2-Hydroxyestrone	TRUE	-0.250909	0.100419	0.439963	-0.0139002	0.149886	0.550232	ns	-0.00971203	0.262773	0.711468	ns
	AQ1064	C49 H3 O20 P2 S3	TRUE	-0.250458	0.101052	0.441284	-0.103886	0.20995	0.598822	ns	-0.0997095	0.176517	0.637583	ns
	AQ1186	PC(16:0/18:2)	TRUE	-0.249331	0.102648	0.443172	-0.0236585	0.268071	0.645846	ns	-0.017001	0.376801	0.753319	ns
	L1681	'1076.6147@1.289001'	TRUE	-0.24919	0.102848	0.443321	-0.0276329	0.555572	0.82207	ns	-0.0135587	0.785348	0.919441	ns
	AQ0826	2-Aminomuconic acid semialdehyde	TRUE	-0.248908	0.103251	0.443927	-0.134235	0.0429195	0.347154	ns	-0.107141	0.0910974	0.523092	ns
	L2390	'Acetaminophen'	TRUE	0.248157	0.104329	0.445163	0.0091939	0.115557	0.502159	ns	0.00645228	0.28832	0.728542	ns
	L3121	'1579.976@1.2880003'	TRUE	-0.24778	0.104874	0.445163	-0.0220502	0.18076	0.580067	ns	-0.0164543	0.332267	0.743791	ns
	L3415	'603.5963@6.994996'	TRUE	0.247921	0.10467	0.445163	0.183471	0.114042	0.499614	ns	0.187755	0.0664482	0.467446	ns
	L2079	'Tubocurarine'	TRUE	0.246934	0.106103	0.446186	0.0304251	0.11232	0.497419	ns	0.0407267	0.025094	0.317186	ns
	AQ0268	3-Methyl-2-cyclohexen-1-one	TRUE	0.24473	0.109361	0.450115	0.0100142	0.086279	0.45295	ns	0.011518	0.0461227	0.413283	ns
	AQ0278	Choline phosphate	TRUE	0.2447	0.109405	0.450115	0.00827295	0.343981	0.696008	ns	0.00830809	0.323746	0.743791	ns
	AQ0975	Furan	TRUE	-0.243411	0.111346	0.453548	-0.36422	0.120472	0.508195	ns	-0.278679	0.245713	0.698107	ns
	AQ0775	5beta-cholestan-3alpha,4alpha,11beta,12beta,21-pentol-3,21-disulphate	TRUE	0.24327	0.111559	0.453725	0.0866335	0.047276	0.357139	ns	0.0776251	0.0681342	0.47152	ns
	AQ0426	C13 H21 N4	TRUE	-0.242721	0.112394	0.455385	-0.0185168	0.0569745	0.384056	ns	-0.0141769	0.168863	0.632295	ns
	AQ0050	C18 H18 N3	TRUE	0.241179	0.114767	0.457997	0.0073497	0.279346	0.654249	ns	0.00600566	0.363942	0.746694	ns
	AQ0133	C21 H26 N4	TRUE	-0.241314	0.114557	0.457997	-0.00677376	0.355296	0.699571	ns	-0.00491109	0.456887	0.802301	ns
	AQ0519	Choline phosphate	TRUE	-0.240485	0.115846	0.457997	-0.0130717	0.270713	0.648541	ns	-0.00830855	0.474204	0.807994	ns
	AQ1019	C37 H42 N2 O3	TRUE	-0.240874	0.11524	0.457997	-0.0236517	0.63712	0.867269	ns	-0.0419497	0.32888	0.743791	ns
	AQ0096	C23 H52 N3 S2	TRUE	-0.239838	0.11686	0.459282	-0.0123937	0.0358418	0.325568	ns	-0.00981655	0.0861145	0.513058	ns
	L1697	'PE(22:5/P-16:0)'	TRUE	-0.239323	0.117671	0.459986	-0.0160497	0.393106	0.723318	ns	-0.0161822	0.336289	0.743791	ns
	AQ0359	C17 H26 N4 O2	TRUE	-0.238984	0.118208	0.461567	-0.0161184	0.0874868	0.454659	ns	-0.0111442	0.223673	0.691777	ns
	AQ0284	PE(18:0/20:1)	TRUE	0.238056	0.119687	0.464805	-0.00060674	0.943243	0.982746	ns	0.00449255	0.548772	0.837024	ns
	L2048	'869.5159@4.362'	TRUE	0.237491	0.120593	0.466435	-0.00230482	0.980174	0.994853	ns	-0.034157	0.695413	0.885702	ns
	L2045	'6-Deoxohomodolichosterone'	TRUE	0.236332	0.122469	0.471145	0.00512863	0.518422	0.799419	ns	0.00517929	0.488976	0.811712	ns
	AQ0289	N-Succinyl-2-amino-6-ketopimelate	TRUE	-0.235723	0.123464	0.473328	-0.010004	0.284671	0.65819	ns	-0.00963475	0.20981	0.675548	ns
	AQ0122	C17 H20 N2 O5	TRUE	-0.233644	0.126905	0.477338	-0.0122325	0.113297	0.499614	ns	-0.0114157	0.0823897	0.502747	ns
	AQ0977	C36 H49 N2 P3	TRUE	-0.233686	0.126836	0.477338	-0.0303661	0.278402	0.654078	ns	-0.0221134	0.37763	0.754412	ns
	AQ1173	LysoPE(20:0/0:0)	TRUE	-0.232981	0.128019	0.47734	-0.138793	0.1031	0.482227	ns	-0.0956872	0.249761	0.699366	ns
	L3119	'TG(14:1/14:1/15:1)[iso3]'	TRUE	0.230538	0.132182	0.484396	0.00947784	0.16436	0.570141	ns	0.007396	0.261594	0.711279	ns
	AQ0328	571.6251@3.445003	TRUE	0.229811	0.133439	0.485466	0.0135327	0.0625655	0.401443	ns	0.0151438	0.0191454	0.287795	ns
	AQ0955	PA(20:4/0:0)	TRUE	0.228894	0.13504	0.487496	0.0531923	0.352274	0.69858	ns	0.075716	0.118645	0.578257	ns
	AQ0061	Oxalosuccinic acid	TRUE	0.22663	0.139049	0.492662	0.00883878	0.135139	0.532252	ns	0.00753246	0.166702	0.63024	ns
	AQ0064	PE(20:5/P-16:0)	TRUE	0.22663	0.139049	0.492662	0.00883878	0.135259	0.532252	ns	0.0075126	0.167895	0.632019	ns
	AQ0799	N-Acetylleucine	TRUE	-0.222692	0.146234	0.50337	-0.149649	0.0554145	0.379216	ns	-0.110311	0.172296	0.637583	ns
	L0079	'CE(DiMe(9,3))'	TRUE	-0.221987	0.147548	0.504635	-0.0362118	0.0589834	0.388261	ns	-0.0297502	0.132465	0.589078	ns
	L5280	'PE(20:5/P-16:0)'	TRUE	-0.221627	0.148224	0.50565	-0.0171655	0.0230019	0.291106	ns	-0.0139472	0.0610774	0.456753	ns
	L4642	'1061.1462@1.2900008'	TRUE	-0.220586	0.150188	0.5094	-0.0155749	0.274432	0.650258	ns	-0.0104575	0.469882	0.807994	ns
	AQ0638	C22 H25 N9	TRUE	0.219732	0.151812	0.511346	0.0117312	0.296731	0.667535	ns	0.013256	0.153671	0.619329	ns
	AQ1024	C10 H17 N5	TRUE	0.216772	0.157544	0.518214	0.0598423	0.103102	0.482227	ns	0.0499722	0.137831	0.594584	ns
	AQ0411	C11 H15 N4 O	TRUE	0.216637	0.157809	0.518767	0.00711396	0.518893	0.799636	ns	0.0138449	0.187623	0.650458	ns
	AQ0664	C13 H28 O4	TRUE	0.21649	0.158098	0.519396	0.00192561	0.916456	0.972407	ns	0.00809603	0.625636	0.864919	ns
	L3405	'1609.0951@4.3350005'	TRUE	0.215507	0.160043	0.522904	0.00669055	0.45996	0.767848	ns	0.00279933	0.736823	0.900401	ns
	L0212	'896.7478@7.743004'	TRUE	0.212962	0.165154	0.530165	0.00515211	0.365611	0.70474	ns	0.00457402	0.403064	0.770018	ns
	L2628	'2310.671@4.493003'	TRUE	-0.213108	0.164858	0.530165	-0.234163	0.0586618	0.387894	ns	-0.218702	0.0653489	0.463969	ns
	L4466	'PC(P-20:0/18:4)'	TRUE	-0.212558	0.165977	0.531205	-0.00913666	0.140775	0.537685	ns	-0.00845623	0.123616	0.58175	ns
	AQ1213	C33 H27 N7 O2 P2	TRUE	0.21198	0.167157	0.532746	0.0200429	0.187732	0.585138	ns	0.021216	0.0927016	0.524352	ns
	L2808	'Coenzyme Q8'	TRUE	0.211704	0.167725	0.533314	0.00850508	0.293542	0.664615	ns	0.0054884	0.494934	0.812203	ns
	L2414	TG 60:10*	TRUE	-0.211552	0.168036	0.533632	-0.00867238	0.307802	0.670229	ns	-0.00935753	0.222476	0.69096	ns
	AQ0663	PG(14:0/17:1)	TRUE	-0.211416	0.168316	0.533884	-0.00458539	0.779033	0.931421	ns	-0.000927232	0.951805	0.997988	ns
	AQ0177	Proline betaine	TRUE	-0.209898	0.171465	0.537686	-0.00852945	0.244754	0.630754	ns	-0.00710831	0.289697	0.729557	ns
	AQ0151	Clofazimine glucuronide	TRUE	0.209231	0.172861	0.537745	0.00399734	0.571777	0.82808	ns	0.00546059	0.422108	0.7824	ns
	AQ0242	PC(18:2/20:3) _x000D_ AQ0243 X243 243 PC(20:4/P-18:0)	TRUE	-0.209403	0.1725	0.537745	-0.013613	0.102069	0.480387	ns	-0.00992331	0.229509	0.694518	ns
	AQ0564	Piperidine	TRUE	-0.209755	0.171764	0.537745	-0.0256187	0.0671896	0.413507	ns	-0.0295928	0.0221869	0.304115	ns
	AQ1042	Aniline	TRUE	-0.209302	0.172711	0.537745	-0.10112	0.206755	0.596767	ns	-0.0673262	0.398064	0.76634	ns
	L1293	'Coenzyme Q8'	TRUE	0.209304	0.172709	0.537745	0.0083451	0.249179	0.634103	ns	0.00683596	0.335985	0.743791	ns
	AQ0716	Guanosine	TRUE	-0.208598	0.174195	0.539689	0.0074525	0.719847	0.912098	ns	0.0152083	0.454121	0.801514	ns
	AQ1272	PE-Cer(d16:2/21:0)	TRUE	-0.208175	0.175089	0.541105	-0.0244785	0.648491	0.87295	ns	-0.0163977	0.742189	0.903092	ns
	L5220	'2E,5Z,8Z,11Z,14Z-eicosapentaenoic acid'	TRUE	0.207611	0.176287	0.543329	0.105136	0.159478	0.565383	ns	0.0724351	0.34351	0.743791	ns
	L1989	'539.4621@7.322002'	TRUE	-0.207329	0.176888	0.544552	-0.0737485	0.180104	0.580067	ns	-0.0688045	0.234882	0.698107	ns
	AQ0423	C34 H54 N11 O	TRUE	-0.206909	0.177787	0.545431	-0.014404	0.0737072	0.422189	ns	-0.0105689	0.203591	0.668417	ns
	AQ0383	C15 H28 N2 O	TRUE	-0.205642	0.180516	0.549924	-0.0120574	0.215289	0.599852	ns	-0.00982449	0.275343	0.717912	ns
	L1106	'PG(22:0/22:0)'	TRUE	0.205215	0.181442	0.549924	0.0947556	0.105238	0.485405	ns	0.0816397	0.103876	0.548709	ns
	L4495	'TG(18:4/14:0/18:4)'	TRUE	0.205256	0.181353	0.549924	0.00512165	0.36909	0.706365	ns	0.00378712	0.493155	0.812203	ns
	L5243	'18-Nor-4(19),8,11,13-abietatetraene'	TRUE	0.205222	0.181427	0.549924	0.143116	0.194018	0.590807	ns	0.0916026	0.448259	0.800072	ns
	AQ0067	DG(15:1/16:1/0:0)[iso2]	TRUE	-0.204585	0.182817	0.551336	-0.00517896	0.462146	0.770292	ns	-0.00332653	0.61802	0.862188	ns
	L3227	'825.6782@6.0790033'	TRUE	-0.204633	0.182712	0.551336	-0.015014	0.0334849	0.316563	ns	-0.0114871	0.115294	0.572924	ns
	L0025	'901.8121@9.052001'	TRUE	0.203101	0.18608	0.554526	0.236278	0.141303	0.537994	ns	0.255567	0.0474936	0.418572	ns
	L0276	'1511.0961@4.627997'	TRUE	-0.202537	0.187331	0.555843	-0.0131365	0.426899	0.744777	ns	-0.0100582	0.52088	0.823441	ns
	AQ0979	C43 H66 N31 O18 P S4	TRUE	-0.201832	0.188903	0.557274	-0.0871625	0.113479	0.499614	ns	-0.0672629	0.189206	0.65151	ns
	AQ0910	Pyrroline hydroxycarboxylic acid	TRUE	0.199295	0.19464	0.564955	0.0652409	0.212945	0.598822	ns	0.0736691	0.161206	0.626546	ns
	AQ0463	Cotinine*	TRUE	-0.199154	0.194963	0.564969	-0.0143861	0.0728235	0.422189	ns	-0.0105752	0.205304	0.671582	ns
	AQ0162	Hydroxyhexanoycarnitine	TRUE	-0.198845	0.195672	0.565814	-0.00504031	0.500107	0.790337	ns	-0.00469372	0.51441	0.820625	ns
	AQ1197	Atrovirinone	TRUE	-0.198732	0.195932	0.566237	-0.0971214	0.166409	0.571804	ns	-0.0825839	0.222766	0.69096	ns
	L1980	'PC(14:1/20:1)'	TRUE	-0.19845	0.19658	0.567495	-0.089814	0.281196	0.655878	ns	-0.0888592	0.262562	0.711371	ns
	L3113	'601.5796@6.6459966'	TRUE	0.198027	0.197554	0.568191	0.110367	0.253365	0.636085	ns	0.100506	0.213452	0.681513	ns
	AQ0357	C21 H44 N2 O2	TRUE	0.194179	0.206582	0.581339	0.020563	0.0203011	0.276137	ns	0.0173216	0.0629454	0.457372	ns
	AQ0883	UDP-4-dehydro-6-deoxy-D-glucose	TRUE	-0.193658	0.207828	0.58231	-0.248868	0.352707	0.69858	ns	-0.24321	0.302569	0.737113	ns
	L1024	'765.6492@6.4270015'	TRUE	-0.192812	0.209858	0.582683	-0.107654	0.306028	0.670133	ns	-0.073507	0.494777	0.812203	ns
	AQ0515	LysoPC(16:0)	TRUE	0.192698	0.210132	0.582948	0.0116182	0.326036	0.683824	ns	0.0125662	0.238819	0.698107	ns
	AQ0327	Benzaldehyde	TRUE	-0.191498	0.213041	0.586873	-0.00213669	0.815441	0.940484	ns	-0.00261161	0.759769	0.907909	ns
	L2445	'405.2517@3.8150017'	TRUE	-0.189973	0.216776	0.590997	-0.00611061	0.332422	0.685819	ns	-0.00520635	0.443935	0.79557	ns
	AQ0377	C5 H8 N2 O	TRUE	0.189422	0.218138	0.591913	-0.0135036	0.133926	0.529699	ns	-0.00812377	0.381753	0.75653	ns
	AQ0389	PC(19:3/0:0)	TRUE	0.189422	0.218138	0.591913	-0.0135018	0.13397	0.529699	ns	-0.00812113	0.381748	0.75653	ns
	AQ0598	C8 H15 N3 O3	TRUE	-0.189506	0.217928	0.591913	0.00415088	0.754119	0.922724	ns	0.00673825	0.579367	0.847334	ns
	AQ0241	C22 H36 N17 O P	TRUE	0.189264	0.218528	0.592068	0.00389439	0.572605	0.82808	ns	0.00751958	0.245789	0.698107	ns
	L4346	'709.3937@1.562'	TRUE	-0.189048	0.219063	0.592296	-0.00791958	0.3378	0.690359	ns	-0.00711392	0.378019	0.754622	ns
	AQ1121	PE(18:0/15:0)	TRUE	-0.188302	0.220922	0.593833	-0.0534849	0.523183	0.802997	ns	-0.0317382	0.670666	0.87993	ns
	L0969	'PE(22:0/18:4)'	TRUE	0.186328	0.225887	0.596548	0.144476	0.195214	0.591746	ns	0.117855	0.272687	0.715535	ns
	AQ0704	Hypoxanthine	TRUE	-0.186047	0.226603	0.59696	0.0054333	0.744129	0.921608	ns	0.00783686	0.639357	0.868105	ns
	AQ1262	C4 H8 N4	TRUE	0.185765	0.22732	0.597079	0.077387	0.314714	0.673918	ns	0.0680014	0.306815	0.739441	ns
	L3753	'PE(P-20:0/17:0)'	TRUE	-0.185877	0.227034	0.597079	-0.00986038	0.211031	0.598822	ns	-0.00666469	0.396071	0.764833	ns
	L1204	'1506.0966@3.8919988'	TRUE	-0.185567	0.227823	0.597516	-0.00695939	0.325161	0.683824	ns	-0.00512838	0.547673	0.837024	ns
	L1732	'748.5355@2.8699987'	TRUE	-0.185105	0.229004	0.598846	-0.00821363	0.204894	0.596767	ns	-0.00667541	0.313592	0.743791	ns
	AQ0098	C6 H8 O	TRUE	0.182492	0.235759	0.605387	0.00780771	0.177728	0.578332	ns	0.00662211	0.190563	0.65217	ns
	L2130	Cer_NS d18:2_22:0*	TRUE	0.182382	0.236046	0.605387	0.0801248	0.359108	0.700529	ns	0.0813639	0.281668	0.723146	ns
	L1487	'911.8709@9.086991'	TRUE	-0.182241	0.236415	0.605458	-0.123903	0.185313	0.582965	ns	-0.111792	0.173825	0.637583	ns
	AQ0921	C11 H15 N2 O3 P	TRUE	-0.181536	0.238263	0.607565	-0.21183	0.0249651	0.296466	ns	-0.163832	0.0650594	0.462529	ns
	AQ0031	Ecgonine	TRUE	0.180775	0.240272	0.608977	0.00771216	0.189803	0.588046	ns	0.00617086	0.210779	0.676158	ns
	L0549	PE 18:1_20:4*	TRUE	-0.180268	0.241615	0.609409	-0.105712	0.127073	0.517741	ns	-0.0987816	0.0989083	0.539242	ns
	L4260	'1H-Indole-3-carboxaldehyde'	TRUE	0.178325	0.24681	0.616115	0.01002	0.187233	0.584499	ns	0.00892471	0.188903	0.651087	ns
	AQ0579	C32 H56 O4	TRUE	-0.177385	0.249351	0.617758	-0.00851414	0.537069	0.811923	ns	-0.00488255	0.714763	0.894855	ns
	AQ0740	Adenosine	TRUE	0.177449	0.249177	0.617758	0.0528736	0.221954	0.608462	ns	0.0466155	0.25892	0.706042	ns
	L4283	'1152.6328@1.2729996'	TRUE	0.177434	0.249219	0.617758	0.00659243	0.322174	0.681679	ns	0.00475794	0.486402	0.809961	ns
	L2259	'CE(DiMe(9,3))'	TRUE	-0.175623	0.25416	0.621115	-0.0480376	0.000920032	0.066292	ns	-0.0468764	0.00225753	0.11464	ns
	L4519	'616.4674@2.9680007'	TRUE	0.175658	0.254065	0.621115	0.00791543	0.281738	0.656568	ns	0.00956589	0.158841	0.623209	ns
	AQ1251	N-Methylschinifoline	TRUE	-0.175194	0.255341	0.623101	-0.0758872	0.096352	0.470024	ns	-0.049635	0.324504	0.743791	ns
	AQ0526	C24 H29 N19 O4 P2	TRUE	-0.175078	0.255661	0.623313	-0.00907478	0.447747	0.758142	ns	-0.00493896	0.672605	0.880045	ns
	L5719	'GalCer(d18:1/23:0)'	TRUE	0.174592	0.257003	0.623448	0.00711301	0.372343	0.70933	ns	0.00908444	0.189393	0.65151	ns
	L2450	'MG(0:0/18:1/0:0)'	TRUE	0.174207	0.258069	0.623806	0.0620178	0.274517	0.650258	ns	0.0411003	0.449607	0.800401	ns
	L4730	'1alpha,23-dihydroxy-24,25,26,27-tetranorvitamin D3'	TRUE	-0.174201	0.258086	0.623806	-0.00651684	0.332375	0.685819	ns	-0.00549267	0.438377	0.792616	ns
	L0441	'PE-Cer(d16:2(4E,6E)/19:0)'	TRUE	-0.174066	0.25846	0.623861	-0.125616	0.15794	0.562926	ns	-0.079792	0.395749	0.764833	ns
	AQ0080	3-Hydroxy-N6,N6,N6-trimethyl-L-lysine	TRUE	0.173542	0.259918	0.624603	0.00680007	0.272157	0.64957	ns	0.00710595	0.227385	0.693792	ns
	L4100	'589.5795@6.8030024'	TRUE	0.17337	0.260399	0.625145	0.0134973	0.173694	0.577276	ns	0.0139179	0.168638	0.632295	ns
	AQ0543	C22 H36 N20 P	TRUE	0.172681	0.262327	0.627514	-0.00520637	0.486378	0.7824	ns	-0.0030316	0.677911	0.881269	ns
	AQ1119	PC(18:2/18:3)	TRUE	-0.171952	0.264378	0.630158	-0.0556977	0.0763431	0.429342	ns	-0.0408826	0.196342	0.659493	ns
	L3637	'PC(18:0/20:5)'	TRUE	0.170739	0.267814	0.631128	0.00033247	0.95844	0.987989	ns	-0.000880194	0.882618	0.966158	ns
	AQ0001	TG(18:3/18:0/18:3)[iso3]	TRUE	0.16919	0.272243	0.633163	0.00586085	0.346445	0.696429	ns	0.00570855	0.30897	0.740085	ns
	AQ0038	C46 H97 N8 O17 P	TRUE	0.169447	0.271505	0.633163	0.00716846	0.222918	0.609588	ns	0.00812262	0.11174	0.567033	ns
	L1886	'PC(20:4/22:6)'	TRUE	-0.168555	0.274075	0.634	-0.00908026	0.116002	0.502456	ns	-0.00647165	0.208228	0.674947	ns
	L4326	'594.4872@2.9729998'	TRUE	0.168642	0.273823	0.634	0.00801127	0.301339	0.667535	ns	0.00780267	0.276379	0.719907	ns
	AQ0976	C20 H37 N7 O2	TRUE	-0.167865	0.276073	0.636136	-0.0537236	0.202518	0.596767	ns	-0.0429942	0.273288	0.716244	ns
	L3195	'PC(P-20:0/18:4)'	TRUE	-0.167548	0.276994	0.637432	-0.00899259	0.156621	0.560096	ns	-0.00727235	0.201488	0.666047	ns
	AQ0009	LysoPC(18:1)	TRUE	0.167232	0.277914	0.637898	0.00586094	0.34648	0.696429	ns	0.00570989	0.308863	0.740085	ns
	L2796	'2436.6472@4.7489953'	TRUE	-0.167236	0.2779	0.637898	-0.0241931	0.118898	0.507799	ns	-0.0278389	0.0399757	0.391138	ns
	AQ0414	C6 H14 N3 O3	TRUE	0.167007	0.278568	0.638849	-0.00125764	0.900706	0.965985	ns	0.00317155	0.736691	0.900401	ns
	L2518	'948.7382@8.958989'	TRUE	-0.166737	0.279358	0.639835	-0.168163	0.47378	0.777768	ns	-0.290189	0.209179	0.674947	ns
	AQ0026	Purine	TRUE	0.165399	0.283289	0.643312	0.00721048	0.231339	0.616443	ns	0.00617602	0.25874	0.706042	ns
	L2216	'1639.175@5.4509964'	TRUE	0.162791	0.291056	0.648955	0.132588	0.206099	0.596767	ns	0.11316	0.304479	0.739007	ns
	AQ0568	Glucoerucin	TRUE	0.161316	0.295506	0.652169	0.0200236	0.140901	0.537685	ns	0.0262869	0.0559777	0.443969	ns
	L0674	'PC(20:5/P-18:0)'	TRUE	-0.160367	0.298397	0.654374	0.00124964	0.878801	0.960986	ns	0.00304202	0.691156	0.884175	ns
	AQ0752	C16 H21 N2 O	TRUE	-0.15969	0.300467	0.655252	-0.031729	0.468347	0.775414	ns	-0.0330677	0.413185	0.777062	ns
	L1628	'Gala1-3Gala1-3Gala1-3Gala1-4Galb1-4Glcb-Cer(d18:1/24:1)'	TRUE	-0.15969	0.300467	0.655252	-0.0911673	0.329617	0.684803	ns	-0.0645232	0.458396	0.803466	ns
	L1760	'1591.934@1.4069991'	TRUE	0.159972	0.299604	0.655252	0.404737	0.255878	0.636948	ns	0.327687	0.36174	0.746694	ns
	L1650	'PC(15:0/20:5)'	TRUE	0.15828	0.304809	0.660936	0.152511	0.242887	0.629287	ns	0.156201	0.109483	0.562723	ns
	AQ1140	C13 H29 O P3	TRUE	-0.157153	0.308311	0.664122	-0.0460204	0.319943	0.678844	ns	-0.0342331	0.393559	0.763909	ns
	AQ0618	Urocanic acid	TRUE	0.156172	0.311379	0.666155	0.00954185	0.501164	0.790677	ns	0.00542594	0.711079	0.893055	ns
	AQ1069	Ecgonine	TRUE	-0.156025	0.311839	0.666155	-0.0364123	0.563409	0.82512	ns	-0.0165264	0.775367	0.914254	ns
	L3236	'605.2809@1.2409989'	TRUE	-0.154616	0.316284	0.667892	-0.0955464	0.300314	0.667535	ns	-0.0813142	0.304319	0.739007	ns
	L3917	'594.4869@2.9729998'	TRUE	0.1549	0.315386	0.667892	0.00696434	0.325594	0.683824	ns	0.0088842	0.219605	0.689165	ns
	AQ0482	C8 H25 N6 P S2	TRUE	0.154529	0.316558	0.668041	0.0181865	0.117608	0.507019	ns	0.0179271	0.0765705	0.496404	ns
	L5125	'PC(14:1/22:5)'	TRUE	-0.154389	0.317005	0.668091	-0.00560937	0.452454	0.762962	ns	-0.00303395	0.669742	0.879672	ns
	AQ0741	6-Acetyl-1,2,3,4-tetrahydropyridine _x000D_ AQ0742 X742 742 3-hydroxydecanoyl carnitine_x000D_ AQ0743 X743 743 Dihydroisomorphine-6-glucuronide _x000D_ AQ0744 X744 744 Anhalonidine_x000D_ AQ0745 X745 745 Ectoine_x000D_ AQ0746 X746 746 C16 H21 N2 O_x000D_ AQ0747 X747 747 N-Heptanoylglycine _x000D_ AQ0748 X748 748 C15 H21 N5_x000D_ AQ0749 X749 749 C6 H9 N O_x000D_ AQ0750 X750 750 norsertraline_x000…	TRUE	-0.153911	0.318522	0.669172	-0.35751	0.386885	0.719924	ns	-0.298884	0.435548	0.791388	ns
	L3638	'PS(P-20:0/16:0)'	TRUE	-0.153538	0.319711	0.669296	-0.0114276	0.113308	0.499614	ns	-0.0130334	0.0632137	0.457956	ns
	L3230	'PC(P-18:0/18:4)'	TRUE	-0.153347	0.320319	0.670044	-0.0526265	0.265015	0.644293	ns	-0.0463016	0.278194	0.720929	ns
	L0695	'Terpendole E'	TRUE	-0.152502	0.323027	0.672542	-0.087239	0.151533	0.55042	ns	-0.0599554	0.334902	0.743791	ns
	L4937	'Cer(d18:0/25:0)'	TRUE	-0.151301	0.326896	0.675673	-0.00648594	0.35546	0.699635	ns	-0.00544189	0.381082	0.75653	ns
	L2036	'739.4021@1.7140003'	TRUE	-0.15055	0.329332	0.677469	-0.015696	0.154998	0.556157	ns	-0.0132601	0.277	0.720119	ns
	L1585	'PE(20:1/0:0)'	TRUE	-0.150247	0.330318	0.679235	-0.0427386	0.487316	0.782406	ns	-0.0273437	0.624987	0.864919	ns
	AQ0869	C21 H47 N5 O3 P	TRUE	-0.150106	0.330777	0.679655	-0.0291642	0.490318	0.784627	ns	-0.0187576	0.616737	0.861525	ns
	AQ0230	C16 H29 N3 O	TRUE	-0.149786	0.331819	0.68011	-0.00319793	0.693295	0.898427	ns	-0.00407526	0.588965	0.850813	ns
	AQ0372	C8 H10	TRUE	-0.148519	0.335973	0.682961	-0.0116898	0.280419	0.654925	ns	-0.0119943	0.203617	0.668417	ns
	AQ0508	C12 H21 N9	TRUE	-0.148576	0.335785	0.682961	-0.0129629	0.240038	0.627865	ns	-0.00810446	0.470266	0.807994	ns
	L1849	'Coenzyme Q8'	TRUE	-0.147992	0.337711	0.684928	0.00097362	0.962117	0.988932	ns	0.00523756	0.779556	0.915953	ns
	AQ0112	PE(16:0/20:1)	TRUE	0.142787	0.355162	0.687602	0.00635982	0.354064	0.698692	ns	0.00804825	0.217873	0.687802	ns
	AQ0140	C8 H20 N5 P3 S	TRUE	0.145624	0.345584	0.687602	0.00561997	0.388282	0.720424	ns	0.00891031	0.169047	0.632295	ns
	AQ0476	C12 H26 N2 O4	TRUE	-0.143038	0.354306	0.687602	-0.0185404	0.05429	0.37692	ns	-0.0134986	0.17982	0.640482	ns
	AQ0507	Palmitoleamide	TRUE	0.142656	0.355608	0.687602	0.011595	0.320327	0.679389	ns	0.0135657	0.229433	0.694518	ns
	AQ0625	PC(18:1/18:2) _x000D_ AQ0626 X626 626 LysoPC(20:5)	TRUE	0.146869	0.341429	0.687602	0.0229208	0.162739	0.568301	ns	0.0177106	0.255482	0.702179	ns
	AQ0797	C39 H84 N9 P3	TRUE	-0.145032	0.347569	0.687602	-0.0129643	0.824735	0.942656	ns	0.00717459	0.904088	0.97545	ns
	AQ0980	PC (34:1)*	TRUE	-0.142213	0.357119	0.687602	-0.0229609	0.548744	0.818592	ns	-0.0268817	0.415496	0.777919	ns
	AQ1044	C14 H14 N4 O2	TRUE	0.14179	0.358565	0.687602	0.0576445	0.343676	0.695702	ns	0.0683504	0.229006	0.694518	ns
	AQ1106	Epithienamycin B	TRUE	-0.144609	0.348991	0.687602	-0.0526985	0.317592	0.676818	ns	-0.0399893	0.438264	0.792616	ns
	L0142	'PC(20:4/18:1)'	TRUE	-0.145173	0.347095	0.687602	-0.00564253	0.705918	0.905886	ns	0.000545485	0.968752	0.997988	ns
	L0219	'PC(20:4/20:4)'	TRUE	-0.141649	0.359048	0.687602	-0.107994	0.133907	0.529699	ns	-0.0794663	0.265603	0.712299	ns
	L0286	'1482.1125@4.398003'	TRUE	-0.144327	0.349942	0.687602	-0.0470435	0.501971	0.791398	ns	-0.0418851	0.505823	0.816051	ns
	L0343	'Coenzyme Q8'	TRUE	-0.144045	0.350893	0.687602	-0.0552472	0.478657	0.779829	ns	-0.0543255	0.41456	0.777062	ns
	L1079	'1100.6124@1.2770002'	TRUE	-0.147146	0.34051	0.687602	-0.116935	0.327964	0.684803	ns	-0.0895359	0.410602	0.774828	ns
	L1164	'605.2808@1.240999'	TRUE	-0.146018	0.344264	0.687602	-0.0955638	0.300176	0.667535	ns	-0.0811221	0.305212	0.739018	ns
	L1943	PC 20:1_22:6*	TRUE	-0.146296	0.343335	0.687602	-0.00588445	0.427653	0.744777	ns	-0.00250928	0.74374	0.903539	ns
	L2343	'1603.9716@1.2809987'	TRUE	-0.142354	0.356638	0.687602	-0.0216294	0.260289	0.642695	ns	-0.0165408	0.38888	0.758552	ns
	L3776	'6-Deoxohomodolichosterone'	TRUE	0.140674	0.362398	0.68825	0.0056353	0.493561	0.78624	ns	0.00457658	0.533162	0.828703	ns
	AQ0419	C34 H44	TRUE	-0.139796	0.365434	0.690711	-0.0121598	0.0742297	0.423761	ns	-0.00830101	0.252332	0.700585	ns
	AQ0768	C7 H11 O2	TRUE	-0.139676	0.365849	0.69125	-0.0409115	0.328965	0.684803	ns	-0.0297356	0.440671	0.794072	ns
	AQ0321	Polyporusterone G	TRUE	-0.139387	0.36685	0.691677	-0.00630748	0.429919	0.744777	ns	-0.00322098	0.666727	0.879539	ns
	L0235	'675.4476@1.8500009'	TRUE	-0.138004	0.371672	0.694731	-0.00331555	0.766493	0.925396	ns	-0.00430389	0.684583	0.882622	ns
	AQ0217	(±)-Tryptophan	TRUE	0.13793	0.371929	0.694859	0.00396293	0.562836	0.82512	ns	0.00789671	0.214572	0.682229	ns
	AQ0083	L-Carnitine*	TRUE	0.136746	0.376089	0.698909	0.00822904	0.197377	0.593165	ns	0.00968789	0.135902	0.593958	ns
	L3994	'PC(22:1/0:0)'	TRUE	-0.136356	0.377465	0.699924	-0.00797622	0.332318	0.685819	ns	-0.00675239	0.366542	0.747124	ns
	AQ0034	Isoprene	TRUE	0.135394	0.38087	0.700607	0.0033579	0.587831	0.836865	ns	0.00542077	0.394195	0.764833	ns
	AQ0113	C26 H26 O	TRUE	0.135564	0.380267	0.700607	0.00496249	0.470115	0.776504	ns	0.00568858	0.373362	0.750955	ns
	AQ1117	PC(16:0/18:1)	TRUE	0.134602	0.38369	0.702794	0.0447377	0.364632	0.70474	ns	0.0614798	0.211753	0.677412	ns
	AQ1152	Arsenobetaine	TRUE	-0.134461	0.384193	0.702991	-0.106002	0.228718	0.614789	ns	-0.05363	0.554135	0.839658	ns
	AQ0494	LysoPC(18:2) _x000D_ AQ0495 X495 495 LysoPC(20:3)	TRUE	-0.133352	0.388161	0.705774	-0.00187244	0.872572	0.95877	ns	-0.000307258	0.976704	0.997988	ns
	AQ0805	5-Hydroxyindoleacetic acid	TRUE	-0.133615	0.387218	0.705774	-0.0477899	0.249413	0.634103	ns	-0.0257127	0.595515	0.85378	ns
	AQ1248	C19 H27 N O10	TRUE	-0.133474	0.387723	0.705774	-0.0599996	0.253623	0.636085	ns	-0.0353621	0.509101	0.818216	ns
	L1840	'589.3147@1.240999'	TRUE	-0.133333	0.388229	0.705774	-0.0750584	0.268952	0.647135	ns	-0.0611961	0.281874	0.723146	ns
	L2833	'684.546@7.557999'	TRUE	-0.133352	0.388161	0.705774	-0.0353167	0.00370435	0.138123	ns	-0.0288058	0.0165676	0.271811	ns
	L2105	Cer_NS d18:1_25:0*	TRUE	0.132845	0.389986	0.706771	0.0176548	0.188974	0.587388	ns	0.0262847	0.0332588	0.357533	ns
	AQ0194	C21 H40 N7	TRUE	-0.132064	0.392804	0.709256	-0.0101553	0.174032	0.577437	ns	-0.00753028	0.311933	0.743756	ns
	L2774	'PS(12:0/18:1)'	TRUE	-0.131783	0.393819	0.710367	-0.0404158	0.321617	0.681583	ns	-0.0249319	0.587022	0.850764	ns
	L1571	'571.3624@1.4919995'	TRUE	-0.131642	0.39433	0.710767	-0.0400602	0.38903	0.720424	ns	-0.0274683	0.545091	0.835815	ns
	L5757	'PE(22:5/P-16:0)'	TRUE	-0.131065	0.396422	0.711771	-0.00440079	0.486374	0.7824	ns	-0.001437	0.807464	0.931112	ns
	L0692	'PS(12:0/18:1)'	TRUE	-0.130233	0.399456	0.713498	-0.0398994	0.330458	0.685336	ns	-0.0251835	0.590299	0.850813	ns
	AQ0642	C24 H36 N11 O P	TRUE	0.1284	0.406178	0.717297	0.0393042	0.0117818	0.235283	ns	0.0469233	0.0080526	0.203632	ns
	L4611	'848.6564@6.7179947'	TRUE	0.128375	0.406271	0.717297	0.00395756	0.70997	0.908359	ns	0.00287002	0.763685	0.909733	ns
	AQ1038	C44 H48 N44 O6 P S4	TRUE	-0.128118	0.407218	0.717781	-0.0431852	0.480455	0.781032	ns	-0.0427991	0.396174	0.764833	ns
	L1053	'1603.186@5.2600036'	TRUE	0.128118	0.407218	0.717781	0.16296	0.398606	0.72687	ns	0.186711	0.311371	0.743498	ns
	AQ0421	Bradykinin*	TRUE	-0.127529	0.409397	0.718309	-0.0119652	0.0884224	0.456117	ns	-0.00736741	0.307592	0.739441	ns
	AQ0814	PS(O-20:0/0:0)	TRUE	0.126709	0.41244	0.719819	0.0198876	0.75311	0.922486	ns	0.0264735	0.65092	0.873134	ns
	L1124	'Cholesteryl acetate'	TRUE	0.125722	0.416119	0.721233	0.0476932	0.682011	0.894144	ns	0.0586884	0.564732	0.84354	ns
	AQ0309	C28 H44 N11 O19 P2	TRUE	-0.125547	0.416772	0.721365	-0.0096588	0.336367	0.689811	ns	-0.00767114	0.371199	0.750955	ns
	L2732	'1549.108@4.889005'	TRUE	0.125389	0.417364	0.721365	0.00600543	0.425711	0.744777	ns	0.00367683	0.604946	0.85655	ns
	AQ0524	LysoPC(18:4)	TRUE	-0.125035	0.418691	0.721806	-0.0206258	0.0470551	0.357139	ns	-0.0183797	0.110886	0.565784	ns
	AQ1084	C18 H9 N10 O9	TRUE	-0.124877	0.419286	0.722104	0.00808905	0.841959	0.949592	ns	0.00223206	0.95414	0.997988	ns
	AQ1122	LysoPE(20:3/0:0) _x000D_ AQ1123 X1123 1123 Dihydroisomorphine-6-glucuronide_x000D_ AQ1124 X1124 1124 Ikshusterol_x000D_ AQ1125 X1125 1125 Ikshusterol _x000D_ AQ1126 X1126 1126 C21 H48 N6 O3_x000D_ AQ1127 X1127 1127 3-Dehydroxycarnitine _x000D_ AQ1128 X1128 1128 Lappaol D_x000D_ AQ1129 X1129 1129 Ganglioside GM3 (d18:1/16:0)_x000D_ AQ1130 X1130 1130 C33 H41 N5 P3_x000D_ AQ1131 X1131 1131 SM(d18:0/…	TRUE	0.12389	0.422999	0.723571	0.0266915	0.669881	0.886303	ns	0.0348183	0.567536	0.84354	ns
	AQ1149	3-Dehydroxycarnitine	TRUE	-0.124031	0.422467	0.723571	-0.037766	0.367574	0.706286	ns	-0.0237383	0.531458	0.828092	ns
	AQ0947	PE(18:1/15:0)	TRUE	-0.123044	0.426196	0.725336	-0.025648	0.759176	0.924204	ns	-0.00300641	0.968618	0.997988	ns
	L0635	'PS(P-20:0/16:0)'	TRUE	-0.123044	0.426196	0.725336	-0.183201	0.176978	0.578332	ns	-0.179428	0.164279	0.629265	ns
	L0715	'22:3-Glc-Sitosterol'	TRUE	0.123044	0.426196	0.725336	0.0763416	0.14413	0.54311	ns	0.0708182	0.158343	0.62217	ns
	AQ0052	N-Heptanoylglycine	TRUE	0.122958	0.426522	0.725457	0.0010837	0.875004	0.959392	ns	-0.00014479	0.981798	0.998391	ns
	L2193	'996.6173@1.2880003'	TRUE	0.122163	0.429543	0.726461	0.00265181	0.694728	0.898882	ns	0.00183873	0.765487	0.909829	ns
	L1680	'974.6311@1.4739991'	TRUE	-0.122062	0.429927	0.726596	-0.00639991	0.653385	0.87622	ns	-0.00789429	0.567196	0.84354	ns
	AQ0863	N-Heptanoylglycine	TRUE	-0.121776	0.431017	0.726813	-0.0554312	0.429702	0.744777	ns	-0.0488839	0.476493	0.807994	ns
	L0689	'TG(20:0/22:5/16:1)'	TRUE	0.121071	0.433708	0.728816	0.0510709	0.506542	0.793443	ns	0.0967869	0.126502	0.586033	ns
	AQ0633	C26 H39 N8	TRUE	-0.120723	0.435041	0.729697	0.0179183	0.199213	0.595655	ns	0.0126865	0.387875	0.758552	ns
	AQ0523	C38 H80 N2 O	TRUE	-0.119538	0.439597	0.733275	-0.0127033	0.176771	0.578332	ns	-0.00894326	0.318997	0.743791	ns
	AQ0527	C21 H43 N11 O3 P2	TRUE	-0.119397	0.440141	0.733292	-0.00779143	0.524023	0.803137	ns	-0.00302132	0.782305	0.917382	ns
	L2797	'935.8042@7.822999'	TRUE	-0.119375	0.440223	0.733292	-0.00103062	0.894888	0.964047	ns	-0.00094231	0.895714	0.970648	ns
	L1966	'1611.1238@4.652002'	TRUE	-0.119239	0.44075	0.733472	-0.0413882	0.486111	0.7824	ns	-0.0330699	0.563587	0.84354	ns
	L1587	'PS(15:0/16:0)'	TRUE	0.118799	0.442449	0.734934	0.00975987	0.149515	0.549962	ns	0.00704362	0.265189	0.712299	ns
	AQ0212	C65 H92 N O18	TRUE	-0.118612	0.443175	0.735259	-0.0068259	0.34603	0.696429	ns	-0.00557222	0.393103	0.763301	ns
	L3334	'PC(14:1/20:3)'	TRUE	-0.118609	0.443185	0.735259	-0.00372356	0.749308	0.921668	ns	-0.000267034	0.980955	0.997988	ns
	AQ0964	C30 H40 N7 O	TRUE	0.118252	0.444567	0.736616	0.210184	0.553663	0.820651	ns	0.143272	0.639812	0.868495	ns
	AQ0293	PC(22:6/20:4)	TRUE	-0.116907	0.4498	0.740641	-0.00468499	0.603406	0.847261	ns	-0.010507	0.199563	0.662904	ns
	AQ0297	Anandamide (20:2, n-6)	TRUE	-0.117049	0.449248	0.740641	-0.00137675	0.874417	0.95934	ns	-0.00325745	0.683897	0.882622	ns
	L3124	'996.6146@1.472'	TRUE	-0.116933	0.449701	0.740641	-0.00526112	0.534334	0.809537	ns	-0.00393205	0.636709	0.867171	ns
	L4161	'920.5305@4.307001'	TRUE	-0.117059	0.449208	0.740641	-0.00803461	0.296932	0.667535	ns	-0.00673658	0.33346	0.743791	ns
	AQ0003	NeuAca2-3Galb-Cer(d18:1/20:0)	TRUE	0.115932	0.453615	0.742837	0.00258886	0.682412	0.894229	ns	0.00343773	0.550261	0.837024	ns
	AQ0301	C5 H7 N O3	TRUE	0.115944	0.453568	0.742837	-0.00145478	0.861175	0.955047	ns	8.46e-06	0.999099	0.999287	ns
	AQ0547	C45 H89 O2	TRUE	0.11545	0.45551	0.745357	0.00565057	0.586731	0.836037	ns	0.00623366	0.480088	0.807994	ns
	AQ1273	PE(18:0/20:1(11Z))	TRUE	-0.114239	0.46028	0.750295	-0.0573279	0.470421	0.776504	ns	-0.0689747	0.320191	0.743791	ns
	AQ0773	PE(18:0/20:1)	TRUE	-0.114024	0.461132	0.750307	-0.0633394	0.355648	0.699687	ns	-0.0416738	0.505592	0.815925	ns
	L0370	PE(18:1/0:0)	TRUE	0.114165	0.460575	0.750307	0.0294637	0.731962	0.918091	ns	0.0325733	0.687624	0.882773	ns
	AQ0518	3'-Deoxydihydrostreptomycin 6,3''-bis-phosphate	TRUE	-0.113617	0.462743	0.751405	0.00582332	0.630058	0.863209	ns	0.00612885	0.588652	0.850813	ns
	AQ1124	Ikshusterol	TRUE	0.113601	0.462807	0.751405	0.0763493	0.40242	0.730368	ns	0.0400961	0.669983	0.879672	ns
	L1652	'Cer(d18:0/26:1)'	TRUE	-0.113742	0.462248	0.751405	-0.0523906	0.560817	0.82512	ns	-0.0443205	0.625258	0.864919	ns
	L3525	'PC(20:4/20:2)'	TRUE	0.11354	0.463048	0.751405	0.0124851	0.115654	0.502172	ns	0.0120247	0.137788	0.594584	ns
	AQ0682	C24 H30 O6	TRUE	0.11346	0.463366	0.751419	0.0173431	0.375346	0.710644	ns	0.0268873	0.162369	0.62781	ns
	AQ0683	C24 H30 O6	TRUE	-0.112755	0.466166	0.754582	0.00484305	0.764039	0.924961	ns	0.0119006	0.427167	0.785687	ns
	AQ0959	Diatrizoate	TRUE	0.111487	0.471228	0.755658	0.119018	0.393239	0.723318	ns	0.0798279	0.528097	0.825653	ns
	L3473	'1040.675@1.3980005'	TRUE	-0.11142	0.471495	0.755658	-0.00436883	0.729724	0.916798	ns	-0.00179607	0.883539	0.966216	ns
	AQ1046	Lenticin	TRUE	-0.110782	0.474053	0.757463	-0.0694523	0.0774217	0.431812	ns	-0.0554499	0.128967	0.587594	ns
	AQ0412	C19 H29 O4	TRUE	-0.110469	0.475313	0.758313	-0.0122609	0.226552	0.611043	ns	-0.00892517	0.352395	0.743791	ns
	L3502	'PC(15:0/22:6)'	TRUE	0.109796	0.478024	0.758578	0.104328	0.164455	0.570141	ns	0.0768506	0.278442	0.720929	ns
	L0720	'2-Hexaprenyl-3-methyl-6-methoxy-1,4-benzoquinol'	TRUE	-0.108245	0.484298	0.763987	-0.0123457	0.50986	0.793927	ns	-0.00583108	0.760358	0.90806	ns
	L0561	'LacCer(d18:1/14:0)'	TRUE	-0.107681	0.48659	0.766015	-0.0265414	0.691655	0.898427	ns	-0.0120301	0.845943	0.951998	ns
	AQ0126	C13 H24 N7 O	TRUE	0.106995	0.489389	0.766309	0.00329313	0.62833	0.861913	ns	0.0014107	0.831525	0.944343	ns
	L0836	'Coenzyme Q8'	TRUE	-0.107118	0.488888	0.766309	-0.0506345	0.552629	0.819931	ns	-0.0404223	0.558541	0.840339	ns
	L1140	'PC(14:0/18:0)'	TRUE	0.106966	0.489506	0.766309	0.00171999	0.835145	0.947042	ns	0.00418842	0.566724	0.84354	ns
	AQ0292	PE-Cer(d16:2/21:0) _x000D_ AQ0293 X293 293 PC(22:6/20:4)"	TRUE	-0.106871	0.489897	0.766468	-0.00625876	0.378637	0.713251	ns	-0.00493566	0.414407	0.777062	ns
	AQ0551	C33 H29 N4 O2 P3	TRUE	0.106287	0.492284	0.767374	-0.00344134	0.792145	0.933171	ns	0.000357869	0.975721	0.997988	ns
	AQ1097	Dextrorphan O-glucuronide	TRUE	0.106272	0.492345	0.767374	0.0360197	0.253678	0.636085	ns	0.0235814	0.44328	0.79557	ns
	L4468	'Azaspiracid'	TRUE	-0.106287	0.492284	0.767374	-0.00686132	0.581942	0.833669	ns	-0.00151057	0.894288	0.969964	ns
	AQ0758	2-trans,4-cis-Decadienoylcarnitine	TRUE	0.105144	0.496975	0.770759	0.0150652	0.696225	0.9001	ns	0.0194557	0.622538	0.863881	ns
	L3419	TG 58:8*	TRUE	-0.105285	0.496395	0.770759	-0.0188493	0.252285	0.636085	ns	-0.0153929	0.333324	0.743791	ns
	L1930	'857.5821@4.752997'	TRUE	-0.104595	0.499237	0.772096	-0.00859451	0.474893	0.778498	ns	-0.00600587	0.580527	0.847835	ns
	AQ0407	Palmitoleic acid	TRUE	0.104231	0.50074	0.773279	0.00807977	0.413771	0.739105	ns	0.0048557	0.615067	0.860771	ns
	AQ0030	C21 H32 N	TRUE	0.104046	0.501505	0.773744	0.0030094	0.673521	0.888779	ns	0.00702267	0.206262	0.673477	ns
	L2349	'719.4409@1.6069999'	TRUE	-0.104082	0.501359	0.773744	-0.0127791	0.1609	0.567406	ns	-0.00961969	0.232312	0.697508	ns
	AQ0082	Propanal	TRUE	0.103162	0.505169	0.777362	0.00223695	0.738097	0.919634	ns	0.00363527	0.565507	0.84354	ns
	AQ0059	PE(18:2/20:3)	TRUE	0.102733	0.506949	0.778499	0.00470324	0.489674	0.784253	ns	0.00576996	0.41086	0.774922	ns
	AQ0199	Avenic acid A	TRUE	-0.102305	0.508732	0.780143	-6.55e-05	0.99318	0.995147	ns	0.00480756	0.486751	0.810213	ns
	AQ0997	C15 H19 N5 O2	TRUE	0.102044	0.509819	0.780913	0.014034	0.728131	0.916288	ns	0.013275	0.74104	0.902313	ns
	L0069	'Methyldiazohydroxide'	TRUE	-0.101903	0.510407	0.780916	-0.0991539	0.58794	0.836865	ns	-0.0210268	0.903257	0.97545	ns
	AQ0368	Enterodiol	TRUE	0.101128	0.513643	0.782498	0.0277674	0.00428249	0.149127	ns	0.0307262	0.000640196	0.05168	ns
	L2065	'TG(18:1/20:1/22:6)'	TRUE	0.100352	0.516896	0.784335	0.0536504	0.547797	0.818167	ns	0.0550349	0.526399	0.825032	ns
	AQ0294	C33 H59 N28	TRUE	0.0998025	0.519206	0.786927	0.00149549	0.844537	0.950317	ns	0.002994	0.673624	0.880045	ns
	AQ0678	C20 H38 N8 O2 P	TRUE	-0.0989429	0.52283	0.79062	-0.00198437	0.918588	0.97267	ns	0.0045448	0.799328	0.926294	ns
	L2617	'LysoPE(22:5/0:0)'	TRUE	-0.0989544	0.522781	0.79062	0.00263134	0.746724	0.921668	ns	-0.00463133	0.575515	0.845822	ns
	AQ0130	165.1125@0.3449998	TRUE	0.0986541	0.52405	0.791568	0.00562607	0.400763	0.729307	ns	0.00577627	0.391974	0.761985	ns
	AQ0143	Pyrocatechol	TRUE	-0.0984911	0.524739	0.791912	-0.000942021	0.881795	0.96181	ns	-0.00501798	0.359636	0.745849	ns
	AQ0525	C11 H16 P2 S	TRUE	-0.098393	0.525154	0.791978	-0.00949397	0.384802	0.718152	ns	-0.00570811	0.603021	0.856046	ns
	AQ0224	C27 H54 N2 O	TRUE	0.0982985	0.525554	0.792056	-0.000982251	0.89606	0.964047	ns	0.00297414	0.681472	0.882539	ns
	L5974	'TG(20:5/18:4/20:5)'	TRUE	-0.0978759	0.527344	0.792056	-0.00367251	0.541543	0.81384	ns	-0.00239087	0.683313	0.882613	ns
	L2026	'1128.627@1.2669988'	TRUE	0.0975335	0.528797	0.793121	0.0619986	0.644111	0.870836	ns	0.0368148	0.77091	0.912557	ns
	AQ0669	C18 H34 O4	TRUE	0.0966878	0.532394	0.795829	0.00431648	0.849651	0.951456	ns	0.00597605	0.769982	0.912557	ns
	L2348	'3092.187@4.7539988'	TRUE	-0.0964969	0.533207	0.796509	-0.00659494	0.381491	0.715747	ns	-0.00521178	0.403327	0.770018	ns
	L1573	'PE(22:6/P-18:1)'	TRUE	-0.096265	0.534196	0.796819	0.0208266	0.208902	0.598822	ns	0.0201521	0.227534	0.693792	ns
	AQ1306	C40 H32 O	TRUE	-0.096124	0.534798	0.797188	-0.0303509	0.641977	0.870333	ns	-0.0057969	0.927656	0.988462	ns
	AQ0448	C19 H21 N8 O3 P2	TRUE	0.0960169	0.535255	0.797337	0.00367007	0.728	0.916288	ns	0.00630558	0.568266	0.84354	ns
	AQ1120	C49 H78 N9 O31 P S4	TRUE	0.0954193	0.537811	0.797711	0.0324977	0.067616	0.413923	ns	0.0281852	0.0924866	0.524352	ns
	L2399	'TG(14:1/24:1/20:5)'	TRUE	-0.0957012	0.536604	0.797711	-0.0494524	0.614294	0.85497	ns	-0.0749842	0.379243	0.755369	ns
	AQ0254	PC 32:0*	TRUE	-0.0937022	0.545186	0.802599	0.00221205	0.778835	0.931421	ns	0.00433176	0.591357	0.850813	ns
	L3191	'PE(22:6/P-18:1)'	TRUE	-0.093587	0.545682	0.803085	0.0212801	0.213733	0.598822	ns	0.0208562	0.203818	0.668417	ns
	AQ1029	Acylcarnitine 8:1*	TRUE	-0.0931642	0.547506	0.803987	-0.37647	0.191166	0.589693	ns	-0.267329	0.339395	0.743791	ns
	AQ0651	C31 H66 N28 O P3	TRUE	-0.0914729	0.554832	0.807194	0.00502263	0.786619	0.93296	ns	0.0129647	0.452175	0.801127	ns
	AQ1226	LysoPC(O-16:0)*	TRUE	-0.0913319	0.555445	0.807644	0.0122349	0.649704	0.873677	ns	0.015886	0.54068	0.835378	ns
	AQ0538	PC(16:0/18:1)	TRUE	-0.090358	0.559686	0.810136	-0.00947999	0.392599	0.723318	ns	-0.00640321	0.522913	0.823441	ns
	L1582	'Ethoxyquin'	TRUE	0.0894996	0.563437	0.812397	0.0389419	0.631913	0.865163	ns	0.0454707	0.530585	0.827215	ns
	L4194	'897.5315@4.291997'	TRUE	-0.0890946	0.565211	0.813528	-0.00134096	0.847583	0.950832	ns	0.000948109	0.883116	0.966158	ns
	L4906	'591.3211@1.2400004'	TRUE	-0.0889801	0.565713	0.813699	-0.0032693	0.635345	0.865745	ns	-0.000715639	0.911361	0.97982	ns
	AQ0306	PS(18:1/18:0)	TRUE	-0.0879821	0.570097	0.816642	-0.00635346	0.438412	0.750194	ns	-0.00280317	0.719936	0.896256	ns
	AQ1266	67.017@0.985	TRUE	-0.0875264	0.572103	0.81694	-0.0148139	0.807869	0.937536	ns	0.00235116	0.96772	0.997988	ns
	L3416	'PC(18:0/20:5)'	TRUE	0.0875264	0.572103	0.81694	0.0148683	0.287086	0.660543	ns	0.0148479	0.2918	0.729557	ns
	L3281	'719.4359@1.6069999'	TRUE	-0.087276	0.573208	0.817186	-0.0127876	0.160684	0.567382	ns	-0.00958627	0.228301	0.694518	ns
	AQ0492	C14 H22 N3 O5	TRUE	-0.0868339	0.575159	0.81744	-0.0158292	0.0764724	0.429342	ns	-0.0135025	0.136931	0.594584	ns
	L0400	'PE(22:5/P-16:0)'	TRUE	-0.0856942	0.580205	0.818044	-0.0395175	0.621771	0.85955	ns	-0.0311903	0.685717	0.882622	ns
	AQ0384	Choline phosphate	TRUE	-0.0850494	0.583068	0.818295	-0.0184632	0.0358011	0.325568	ns	-0.0140266	0.130785	0.588785	ns
	AQ0489	L-Cystine*	TRUE	0.0844376	0.585791	0.819874	-0.0133627	0.0882409	0.456117	ns	-0.010447	0.21645	0.68534	ns
	AQ0433	PS(22:1/0:0)	TRUE	0.0843849	0.586025	0.819912	-0.0157541	0.0781137	0.432106	ns	-0.0106551	0.252668	0.700585	ns
	L3329	Acylcarnitine 12:1*	TRUE	0.0837944	0.588659	0.820429	0.0137605	0.394112	0.723744	ns	0.0148875	0.252246	0.700585	ns
	AQ0978	C27 H26 N2 O	TRUE	0.08358	0.589617	0.820845	0.019697	0.695361	0.899482	ns	0.0070013	0.888024	0.968294	ns
	L2070	'PG(P-20:0/14:0)'	TRUE	0.0829981	0.592219	0.823392	0.0111448	0.0728019	0.422189	ns	0.00839951	0.177676	0.63809	ns
	L3761	'PC(22:6/18:4)'	TRUE	0.0829586	0.592396	0.823424	0.00218508	0.739474	0.920158	ns	0.00462757	0.420508	0.782263	ns
	AQ0958	C31 H49 N15	TRUE	-0.0827343	0.5934	0.823961	-0.00323661	0.940726	0.982136	ns	-0.00219317	0.95472	0.997988	ns
	AQ0159	Cortol	TRUE	-0.0818014	0.597587	0.827619	-0.00369192	0.592787	0.841307	ns	-0.00209995	0.748787	0.906083	ns
	AQ0388	Valdecoxib	TRUE	0.0818054	0.597569	0.827619	-0.0123492	0.135131	0.532252	ns	-0.00734222	0.355401	0.743791	ns
	L0831	'SM(d18:1/17:0)'	TRUE	-0.0807611	0.60227	0.831083	-0.0168636	0.832283	0.945641	ns	0.0022796	0.974748	0.997988	ns
	AQ0187	Ubiquinone-1	TRUE	0.0803772	0.604002	0.831153	0.0030003	0.676915	0.889917	ns	0.0042314	0.512812	0.819884	ns
	L0058	'TG(18:1/16:0/18:3)[iso6]'	TRUE	0.0804792	0.603542	0.831153	-0.0840253	0.700047	0.90226	ns	-0.0262239	0.897481	0.971057	ns
	AQ0472	3,4-Dimethoxyphenylethylamine	TRUE	-0.0800846	0.605324	0.831638	0.0121109	0.245903	0.630826	ns	0.0178011	0.0850169	0.511637	ns
	AQ0261	C35 H77 N17 P2	TRUE	-0.0799724	0.605831	0.831679	-0.00186712	0.805183	0.937441	ns	0.00217859	0.759675	0.907909	ns
	AQ0486	C8 H14 N3 O3	TRUE	-0.0797857	0.606675	0.831679	-0.00885565	0.41982	0.74368	ns	-0.00587983	0.574594	0.845822	ns
	L2201	'PS(20:3/12:0)'	TRUE	-0.0798823	0.606239	0.831679	-0.0030852	0.695928	0.899997	ns	-0.00216956	0.758854	0.907909	ns
	AQ0647	C3 H8 N4 O3	TRUE	-0.0794926	0.608002	0.832743	-0.0118848	0.437171	0.749109	ns	-0.00710811	0.608198	0.857449	ns
	AQ0367	C34 H60 N11 O6 S2	TRUE	-0.0792666	0.609026	0.833654	-0.0121204	0.208964	0.598822	ns	-0.00706296	0.444337	0.79557	ns
	AQ0245	C41 H85 O10 P	TRUE	0.078612	0.611995	0.834995	-0.00336774	0.657227	0.878892	ns	-0.00248627	0.700262	0.888264	ns
	L1442	'1018.1277@1.4130006'	TRUE	0.0778013	0.615681	0.837025	0.00630896	0.951788	0.986034	ns	-0.00131534	0.9889	0.998611	ns
	L0760	'PE(16:0/0:0)'	TRUE	-0.0776603	0.616323	0.837471	-0.043038	0.638933	0.868207	ns	-0.0348827	0.696793	0.88631	ns
	L1847	'TG(14:1/24:1/20:5)'	TRUE	-0.0775662	0.616752	0.83784	-0.00388358	0.559162	0.82406	ns	-0.00445922	0.458793	0.803466	ns
	AQ0071	PC(18:4/20:3)	TRUE	0.0755434	0.625996	0.843328	0.0018208	0.790762	0.933171	ns	0.00213514	0.732618	0.900401	ns
	L1600	'557.3042@1.4049993'	TRUE	0.0752643	0.627276	0.843328	-0.0155973	0.405084	0.73242	ns	-0.00673001	0.720724	0.896256	ns
	L2950	'PE(20:2/18:3)'	TRUE	0.0752643	0.627276	0.843328	0.0394747	0.472275	0.776734	ns	0.0407348	0.409877	0.774438	ns
	L1926	'3-Deoxyvitamin D3'	TRUE	0.0748229	0.629303	0.844774	0.000708557	0.9186	0.97267	ns	0.000482929	0.940872	0.99354	ns
	AQ0036	C10 H16 O3	TRUE	-0.0744893	0.630836	0.845354	-0.00406065	0.492593	0.785908	ns	-0.00455075	0.407114	0.773555	ns
	L2536	'PC(20:3/P-18:1)'	TRUE	0.0741367	0.632459	0.845392	0.0618997	0.635681	0.865981	ns	0.0374989	0.759425	0.907909	ns
	L3276	'1631.0978@4.691994'	TRUE	0.0739958	0.633108	0.845624	-0.0279332	0.129323	0.521992	ns	-0.0198623	0.258366	0.705741	ns
	AQ1138	PS(22:6/19:1)	TRUE	-0.073432	0.635706	0.846591	-0.010209	0.670354	0.88649	ns	-0.0252438	0.248089	0.698107	ns
	AQ1214	LysoPE(20:1/0:0)	TRUE	0.0728708	0.638298	0.847266	0.0534657	0.627311	0.861764	ns	0.0217855	0.836012	0.946616	ns
	AQ0354	Pelargonidin 3-(6-p-coumaroyl)glucoside	TRUE	-0.0717587	0.643445	0.851924	0.00363295	0.660806	0.880324	ns	-0.00158607	0.822771	0.938482	ns
	L2217	'PS(17:1/12:0)'	TRUE	-0.0705577	0.649022	0.855146	-0.0062657	0.327528	0.684803	ns	-0.00473194	0.509247	0.818216	ns
	L5234	'PE(22:6/P-16:0)'	TRUE	-0.0707029	0.648347	0.855146	0.00146983	0.817623	0.941388	ns	0.00274328	0.667514	0.879539	ns
	L2125	'PS(O-18:0/0:0)'	TRUE	0.0694856	0.654017	0.856811	0.0567534	0.57003	0.827299	ns	0.0478804	0.603427	0.856166	ns
	AQ0225	PC(P-18:1(9Z)/14:0)	TRUE	0.0688941	0.656779	0.85853	0.0120767	0.155379	0.557148	ns	0.00786047	0.329944	0.743791	ns
	L1267	'651.4119@1.4980007'	TRUE	-0.0679412	0.661239	0.860896	-0.00574795	0.428359	0.744777	ns	-0.00556014	0.492227	0.812203	ns
	L1274	'3b,18b-3-Methoxy-11-oxo-12-oleanen-30-oic acid'	TRUE	-0.0677577	0.662098	0.861051	8.24e-05	0.991038	0.995144	ns	-0.000340491	0.961376	0.997988	ns
	AQ0020	C32 H67 N4 O5 P	TRUE	0.0658313	0.671154	0.866277	0.00273823	0.676243	0.889783	ns	0.00596975	0.371679	0.750955	ns
	L1281	'PE(20:4/22:1)'	TRUE	-0.0654338	0.673028	0.866614	-0.00321946	0.639994	0.868528	ns	-0.00262655	0.669798	0.879672	ns
	AQ0830	Viscutin 1	TRUE	0.0641297	0.67919	0.869604	0.0788165	0.556886	0.82207	ns	0.105916	0.355952	0.743791	ns
	AQ0010	Trigonelline	TRUE	0.0637288	0.681089	0.870963	0.00172802	0.782529	0.931557	ns	0.00415508	0.464107	0.805637	ns
	L3694	'Cer(d18:1/22:0)'	TRUE	0.0633012	0.683116	0.871903	0.00119559	0.801091	0.935483	ns	0.00158898	0.736966	0.900401	ns
	L0477	'673.432@1.8450009'	TRUE	-0.0619669	0.689456	0.874567	0.00675354	0.493596	0.78624	ns	0.00489659	0.601522	0.855727	ns
	AQ0226	Bilirubin Esi+0.406	TRUE	0.0617917	0.69029	0.87509	-0.00103005	0.892463	0.963374	ns	0.00501299	0.497054	0.812393	ns
	L0835	'697.4519@1.6069993'	TRUE	-0.0614517	0.69191	0.876518	-0.0207473	0.722472	0.913734	ns	-0.0101988	0.848283	0.953023	ns
	AQ1076	3-(3-Methylbutyl)tricetin 5-neohesperidoside	TRUE	-0.0613108	0.692582	0.876864	-0.0180718	0.738614	0.919634	ns	-0.0174083	0.722629	0.8968	ns
	AQ0157	C44 H94 N23 O4 S	TRUE	0.0606705	0.695636	0.878109	-0.000452001	0.947748	0.984363	ns	0.00195877	0.767811	0.91137	ns
	L3531	'414.2125@0.97100055'	TRUE	-0.0584919	0.706066	0.883328	-0.023581	0.376155	0.710644	ns	-0.0154351	0.519899	0.822827	ns
	AQ0408	C32 H67 N O3 P	TRUE	0.0569817	0.713327	0.887751	-0.0058591	0.555582	0.82207	ns	-0.00621331	0.471365	0.807994	ns
	AQ0658	Docosatrienoic acid	TRUE	-0.0565187	0.715558	0.888739	0.0114175	0.500653	0.790677	ns	0.0229305	0.194256	0.657854	ns
	L2073	'745.4555@1.7070006'	TRUE	0.0565904	0.715213	0.888739	0.0023525	0.765841	0.924961	ns	0.00378907	0.58126	0.847835	ns
	AQ0569	b-Chlorogenin 3-[4-(2-((3-glucosyl)glucosyl-3-xylosyl)-glucosyl)-galactoside]	TRUE	0.0549702	0.723037	0.891277	-0.0186019	0.205326	0.596767	ns	-0.0127474	0.412842	0.776737	ns
	L1222	'1537.1056@4.523998'	TRUE	-0.0534107	0.730596	0.896762	0.00910131	0.164161	0.570141	ns	0.00534869	0.424811	0.784841	ns
	L0990	'PC(O-18:0/0:0)'	TRUE	-0.0529951	0.732614	0.896778	-0.0250563	0.760258	0.924204	ns	0.00327602	0.967801	0.997988	ns
	L3710	'CL(18:0/22:5/22:5/18:1)'	TRUE	0.0529452	0.732857	0.896778	0.00190593	0.765705	0.924961	ns	0.00251138	0.663595	0.878859	ns
	AQ0754	Hydroxypropionylcarnitine	TRUE	0.0524313	0.735356	0.897771	0.00970858	0.96509	0.990373	ns	0.110954	0.616596	0.861525	ns
	AQ0251	PC(18:1/18:3) _x000D_ AQ0252 X252 252 SM(d18:2/24:1) _x000D_ AQ0253 X253 253 Ricinoleic acid_x000D_ AQ0254 X254 254 PE(20:0/15:0) _x000D_ AQ0255 X255 255 C14 H30 O5_x000D_ AQ0256 X256 256 C13 H22 O2_x000D_ AQ0257 X257 257 DG(15:0/0:0/20:5n3)_x000D_ AQ0258 X258 258 C19 H43 N12 P2 S_x000D_ AQ0259 X259 259 C16 H28 O3_x000D_ AQ0260 X260 260 Gallamine Triethiodide _x000D_ AQ0261 X261 261 C35 H77 N17 P…	TRUE	-0.0522298	0.736336	0.898226	0.00011662	0.988354	0.995144	ns	-0.00035795	0.961539	0.997988	ns
	AQ0156	Toluene	TRUE	0.0520033	0.737438	0.898322	0.00565968	0.388905	0.720424	ns	0.00953986	0.147085	0.608262	ns
	AQ0069	C41 H71 N O S2	TRUE	-0.051587	0.739466	0.898504	-0.00125995	0.859673	0.955047	ns	-0.00146527	0.819293	0.936837	ns
	L0320	'1084.65@1.2760009'	TRUE	0.0517266	0.738786	0.898504	0.0471475	0.659706	0.880048	ns	0.061932	0.548671	0.837024	ns
	L1842	'Neurine'	TRUE	-0.051311	0.740812	0.89957	-0.0197941	0.083552	0.44461	ns	-0.0164152	0.167208	0.63024	ns
	AQ0929	PG(20:5/0:0)	TRUE	-0.0510218	0.742222	0.900257	-0.120275	0.378697	0.713251	ns	-0.0977676	0.424654	0.784841	ns
	AQ0324	Arjunolic acid	TRUE	-0.0504167	0.745177	0.902173	-0.00146411	0.848663	0.951045	ns	0.00134781	0.84944	0.953802	ns
	L1488	'1172.7936@1.7070006'	TRUE	-0.0497599	0.748387	0.902602	-0.0108697	0.152965	0.55258	ns	-0.00751393	0.323664	0.743791	ns
	L2875	'1172.7948@1.7070006'	TRUE	-0.0497599	0.748387	0.902602	-0.0108697	0.152964	0.55258	ns	-0.00752671	0.319919	0.743791	ns
	AQ0935	PA(17:1/12:0)	TRUE	-0.0494715	0.749799	0.90267	-0.228998	0.261635	0.643467	ns	-0.158202	0.401258	0.768777	ns
	AQ0781	C9 H19 N O	TRUE	-0.0493305	0.750489	0.902886	-0.0161576	0.74572	0.921608	ns	0.00229145	0.960667	0.997988	ns
	AQ1062	LysoPE(16:0/0:0)	TRUE	-0.0489077	0.75256	0.903155	-0.0155264	0.790337	0.933171	ns	0.0116808	0.838615	0.947752	ns
	L0495	'Sphingosine'	TRUE	-0.048203	0.756015	0.904249	-0.0455522	0.71974	0.912098	ns	0.00278441	0.982664	0.998391	ns
	AQ1218	LysoPC(20:3)	TRUE	-0.0465116	0.764327	0.908266	0.0460167	0.237952	0.625314	ns	0.0403581	0.314103	0.743791	ns
	L0968	'2520.6277@1.4120013'	TRUE	-0.0465116	0.764327	0.908266	-0.268031	0.38246	0.715787	ns	-0.200636	0.496375	0.812393	ns
	L3354	'Cer(d18:1/25:0)'	TRUE	0.0460888	0.766409	0.908717	0.0182721	0.820246	0.941561	ns	0.0377386	0.59307	0.852588	ns
	L3388	'1551.1458@5.373997'	TRUE	0.0457867	0.767898	0.908717	0.00179194	0.787099	0.93296	ns	0.000825568	0.89377	0.969797	ns
	AQ0456	6,7-Dihydro-4-(hydroxymethyl)-2-(p-hydroxyphenethyl)-7-methyl-5H-2-pyrindinium	TRUE	0.0439901	0.776767	0.912364	0.0157239	0.0988623	0.474041	ns	0.0199772	0.0319089	0.350079	ns
	L0677	'PS(P-20:0/16:1)'	TRUE	-0.0427061	0.783124	0.915103	-0.0152043	0.874839	0.959392	ns	0.00850579	0.924595	0.987604	ns
	AQ0195	C16 Sphingosine	TRUE	0.0424312	0.784486	0.915443	-0.00263128	0.71045	0.908359	ns	-0.00492316	0.404228	0.770631	ns
	AQ0693	LysoPE(18:0/0:0)	TRUE	0.0424242	0.784521	0.915443	-0.0145874	0.37018	0.707298	ns	-0.00625475	0.710116	0.893055	ns
	L0651	'PS(15:0/12:0)'	TRUE	-0.0424687	0.7843	0.915443	-0.00549329	0.420595	0.743897	ns	-0.00517436	0.437074	0.792471	ns
	AQ1299	2'-(E)-Feruloyl-3-(arabinosylxylose)	TRUE	-0.0423553	0.784863	0.91553	0.0222079	0.551566	0.819663	ns	0.0133774	0.710923	0.893055	ns
	AQ0378	LY171883	TRUE	0.0414683	0.789264	0.919182	-0.000301791	0.975924	0.993628	ns	-0.00598704	0.490212	0.812203	ns
	AQ0454	C5 H N3 O3	TRUE	-0.0409588	0.791796	0.919182	0.00283477	0.793712	0.933408	ns	0.00837044	0.438746	0.793015	ns
	AQ0396	LysoPC(20:4) _x000D_ AQ0397 X397 397 Clitocine _x000D_ AQ0398 X398 398 Pi-Methylimidazoleacetic acid_x000D_ AQ0399 X399 399 Lysyl-Glycine _x000D_ AQ0400 X400 400 C39 H65 N33 O3 P3_x000D_ AQ0401 X401 401 LysoPC(20:3)"	TRUE	-0.0390691	0.801203	0.923262	0.00427594	0.632503	0.865163	ns	0.00385156	0.634645	0.867101	ns
	AQ0970	Proline betaine	TRUE	-0.0389006	0.802043	0.923262	0.00146832	0.93882	0.980989	ns	-0.00260677	0.882181	0.966158	ns
	L1992	'PC(15:0/20:3)'	TRUE	-0.0391825	0.800638	0.923262	-0.00535725	0.959987	0.988538	ns	0.00738414	0.941727	0.994117	ns
	L2787	'PC(16:0/9:0(CHO))'	TRUE	-0.0391816	0.800642	0.923262	-0.00220463	0.750378	0.921668	ns	-0.00112967	0.864009	0.958655	ns
	AQ0106	Aniline	TRUE	0.0378921	0.807076	0.924652	0.00593975	0.46564	0.774198	ns	0.00468211	0.535997	0.831278	ns
	AQ1031	C30 H26 N	TRUE	-0.038055	0.806263	0.924652	0.0068194	0.942894	0.982703	ns	-0.0211468	0.810579	0.93207	ns
	L5973	'TG(20:5/18:4/20:5)'	TRUE	0.0379661	0.806707	0.924652	0.00213482	0.732945	0.9181	ns	0.0035068	0.551188	0.837303	ns
	AQ0661	PS(18:0/20:0)	TRUE	-0.0373502	0.809784	0.92559	0.0163558	0.382111	0.715787	ns	0.0189373	0.262077	0.711371	ns
	L1777	'Cer(d18:0/24:0)'	TRUE	-0.0370684	0.811193	0.925788	0.00195183	0.973109	0.99218	ns	0.0236607	0.659238	0.877229	ns
	AQ1178	Acyclovir	TRUE	-0.0367865	0.812603	0.926604	0.0183195	0.492041	0.785734	ns	0.0126912	0.63747	0.867256	ns
	AQ0895	Flumetsulam	TRUE	-0.0363636	0.814719	0.92729	0.00915931	0.781727	0.931434	ns	0.0121153	0.688175	0.883116	ns
	AQ1050	LysoPE(18:2)*	TRUE	0.0362227	0.815425	0.92729	0.0134441	0.806719	0.937441	ns	0.0184972	0.727676	0.897645	ns
	L0614	'625.3946@1.7730011'	TRUE	-0.0360756	0.816161	0.92729	-0.00394074	0.570574	0.827611	ns	-0.00315834	0.635234	0.867101	ns
	AQ1114	3-Methylglutarylcarnitine	TRUE	-0.0341085	0.826026	0.931383	0.00875279	0.609111	0.852211	ns	0.00564663	0.727832	0.897645	ns
	AQ0709	Inosine	TRUE	-0.0332629	0.830276	0.933382	-0.013059	0.493685	0.78624	ns	-0.00673184	0.710715	0.893055	ns
	L2676	'325.3342@3.4179995'	TRUE	-0.032981	0.831693	0.934187	-0.00952093	0.66072	0.880324	ns	-0.00647037	0.753924	0.907226	ns
	AQ0575	PC(14:1/20:2)	TRUE	0.0324888	0.834169	0.934606	-0.000354674	0.979316	0.994802	ns	0.00117059	0.926569	0.987698	ns
	L2296	'2286.6157@4.747002'	TRUE	-0.0327963	0.832622	0.934606	0.00483557	0.57057	0.827611	ns	0.000507329	0.949702	0.996985	ns
	L2541	'PE(P-20:0/18:4)'	TRUE	-0.0317752	0.837762	0.936661	0.00858016	0.348125	0.6972	ns	0.00653239	0.44647	0.798315	ns
	AQ0540	N-Ornithyl-L-taurine	TRUE	-0.0307302	0.84303	0.938445	-0.00807591	0.336856	0.690282	ns	-0.00571556	0.444158	0.79557	ns
	AQ1083	C18 H10 N11 O6 P	TRUE	-0.0301621	0.845896	0.939253	-0.401435	0.56755	0.827079	ns	-0.116379	0.85507	0.956965	ns
	AQ0332	PC(18:1/18:2) _x000D_ AQ0333 X333 333 2-Hydroxyestrone_x000D_ AQ0334 X334 334 Guanidine_x000D_ AQ0335 X335 335 LysoPC(20:4)	TRUE	-0.0299171	0.847133	0.939665	-0.0089726	0.235365	0.621492	ns	-0.0056387	0.441606	0.794682	ns
	AQ0427	C37 H80 N12 O2 P2	TRUE	-0.0291153	0.851183	0.9416	-0.00708447	0.391916	0.722782	ns	-0.0038832	0.645065	0.869883	ns
	L0063	'PC(20:3/18:4)'	TRUE	0.0287537	0.853011	0.942845	-0.00567211	0.614079	0.85497	ns	-0.00557732	0.568205	0.84354	ns
	L0397	'PE(18:0/0:0)'	TRUE	-0.0284708	0.854442	0.942863	-0.0231835	0.816598	0.94102	ns	0.011024	0.910929	0.979717	ns
	L0425	'PC(20:5/0:0)'	TRUE	0.0283498	0.855054	0.942863	0.0080936	0.282495	0.656866	ns	0.00836902	0.247165	0.698107	ns
	L4602	'731.5832@6.3699975'	TRUE	-0.0285622	0.853979	0.942863	0.000571568	0.933326	0.978854	ns	-0.000580621	0.926325	0.987698	ns
	L5872	'893.8544@9.087002'	TRUE	-0.0285944	0.853817	0.942863	-0.00107938	0.896788	0.964047	ns	-0.00218491	0.791451	0.921589	ns
	L0047	'PC(18:3/18:2)'	TRUE	-0.0281889	0.855868	0.942869	-0.00153446	0.982458	0.994853	ns	0.00637946	0.924028	0.987358	ns
	AQ0779	C28 H34 P	TRUE	0.0262156	0.865861	0.947225	-0.0102854	0.893417	0.963374	ns	0.0338733	0.66328	0.878661	ns
	AQ1023	Histidinyl-Hydroxyproline	TRUE	-0.0255109	0.869436	0.948411	-0.0065899	0.891195	0.963374	ns	-0.0267796	0.560934	0.842269	ns
	L5500	'PC(18:3/18:2)'	TRUE	-0.025023	0.871912	0.95014	0.00218751	0.704542	0.905886	ns	0.00440504	0.409073	0.774016	ns
	AQ0717	Picolinic acid	TRUE	-0.0238196	0.878024	0.954594	0.00963183	0.540662	0.81384	ns	0.015138	0.303434	0.737819	ns
	AQ0570	C22 H11 N O35 P3 S	TRUE	-0.0235385	0.879453	0.955238	-0.0194094	0.189738	0.588046	ns	-0.0137433	0.394909	0.764833	ns
	AQ0422	Panaxatriol	TRUE	0.0227	0.883717	0.956359	0.000720374	0.938508	0.980989	ns	0.00479573	0.605892	0.85655	ns
	AQ0713	Mesobilirubinogen	TRUE	0.0222692	0.885909	0.958148	0.0272863	0.123213	0.51237	ns	0.0256885	0.134085	0.590745	ns
	AQ0290	C10 H9 N O	TRUE	-0.0219113	0.887731	0.958724	-0.00348789	0.662591	0.881911	ns	-0.00394266	0.608122	0.857449	ns
	L0198	Cer_NS d18:1_24:1*	TRUE	-0.0212826	0.890933	0.959492	-0.021877	0.830334	0.945598	ns	0.00212832	0.981913	0.998391	ns
	L2226	'646.4326@1.268999'	TRUE	0.0212826	0.890933	0.959492	-0.0194901	0.324404	0.683684	ns	-0.0133322	0.471445	0.807994	ns
	L1702	'1559.0944@4.527001'	TRUE	-0.0208671	0.893049	0.960609	0.0146048	0.145115	0.543119	ns	0.0226006	0.0264023	0.317594	ns
	L0924	'2454.6328@4.6549993'	TRUE	-0.0207188	0.893805	0.961034	-0.0206172	0.843643	0.949928	ns	-0.00770024	0.936484	0.991724	ns
	L1538	'PC(20:5/P-18:0)'	TRUE	-0.0188892	0.903136	0.965436	0.0157423	0.176475	0.578332	ns	0.0168167	0.140004	0.59816	ns
	AQ0578	PC(20:3/P-16:0) _x000D_ AQ0579 X579 579 C32 H56 O4_x000D_ AQ0580 X580 580 C32 H61 N P3_x000D_ AQ0581 X581 581 C30 H33 N16 O18 P _x000D_ AQ0582 X582 582 C9 H24 N2 O3 P_x000D_ AQ0583 X583 583 Pyroglutamylglycine _x000D_ AQ0584 X584 584 C49 H6 N6 O21 P S3_x000D_ AQ0585 X585 585 Fenvalerate_x000D_ AQ0586 X586 586 C20 H16 N3 _x000D_ AQ0587 X587 587 C9 H26 N5 O P2_x000D_ AQ0588 X588 588 C4 H15 N3 O3 P_…	TRUE	-0.0173368	0.911064	0.96807	0.00154735	0.917273	0.972539	ns	0.00540452	0.692827	0.885252	ns
	AQ0745	Ectoine	TRUE	0.0164905	0.915389	0.969385	-0.0120547	0.902877	0.966415	ns	0.0457127	0.64707	0.869938	ns
	L3160	'Chymostatin'	TRUE	0.0159267	0.918272	0.971264	0.0502171	0.919279	0.97267	ns	-0.0516049	0.914293	0.98086	ns
	L2961	'PC(20:1/20:3)'	TRUE	0.0155936	0.919976	0.971349	0.000869613	0.913928	0.97169	ns	0.000831662	0.910997	0.979717	ns
	L0051	'PC(22:4/P-18:0)'	TRUE	0.0151569	0.92221	0.97187	-0.00424233	0.67926	0.891633	ns	-0.00282282	0.759728	0.907909	ns
	L1583	'1575.9609@1.4129999'	TRUE	-0.015081	0.922598	0.97187	0.0976528	0.681381	0.893757	ns	0.03976	0.856712	0.957289	ns
	L1352	'2362.6245@4.5209966'	TRUE	-0.0133902	0.931254	0.976876	-0.00548064	0.714223	0.908708	ns	-0.00469334	0.740055	0.901326	ns
	AQ0593	C11 H23 P3	TRUE	0.0127559	0.934503	0.977765	-0.018184	0.203959	0.596767	ns	-0.0124246	0.35029	0.743791	ns
	AQ0457	N-Cyclopropylammeline	TRUE	-0.0117025	0.939902	0.978435	-0.002511	0.833018	0.945641	ns	-0.00488072	0.626171	0.865112	ns
	AQ1028	C22 H50 N13 P	TRUE	-0.0117693	0.939559	0.978435	-0.00936797	0.875914	0.959658	ns	0.0200571	0.743351	0.903539	ns
	AQ1115	PC(16:0/18:2) _x000D_ AQ1116 X1116 1116 PC(18:0/18:2)	TRUE	0.0115574	0.940645	0.978435	0.0358643	0.636145	0.866392	ns	0.00418669	0.956482	0.997988	ns
	L0167	'PS(18:2/22:1)'	TRUE	-0.0115048	0.940915	0.978435	0.00369455	0.584962	0.835294	ns	0.00533896	0.383037	0.75653	ns
	AQ1128	Lappaol D	TRUE	0.0111346	0.942813	0.978793	0.0647703	0.59518	0.842896	ns	0.065221	0.566225	0.84354	ns
	L0587	'PC(O-12:0/2:0)'	TRUE	0.0111346	0.942813	0.978793	0.011265	0.860379	0.955047	ns	0.0252959	0.661076	0.87756	ns
	L2917	'GalCer(d18:1/20:0)'	TRUE	0.0103508	0.946833	0.981152	-0.000726201	0.914531	0.971758	ns	-0.00400517	0.536752	0.831966	ns
	L4938	Cer_NS d18:1_22:0*	TRUE	0.00981414	0.949586	0.981901	-0.000651709	0.89389	0.963457	ns	-0.00112738	0.801963	0.927951	ns
	AQ0531	C21 H51 N8 O3 P	TRUE	-0.00902171	0.953652	0.983534	0.0115029	0.314404	0.673761	ns	0.0117015	0.288306	0.728542	ns
	L0822	TG 16:0_18:1_20:4*	TRUE	0.00873855	0.955105	0.984017	-0.00162334	0.914103	0.97169	ns	0.00313414	0.818336	0.936719	ns
	AQ0727	Hypoxanthine*	TRUE	0.00789288	0.959446	0.986004	-0.00708273	0.719432	0.912033	ns	0.00311979	0.867104	0.959409	ns
	L1643	LysoPC 14:0*	TRUE	0.00775194	0.960169	0.986004	0.0113149	0.860226	0.955047	ns	0.0252842	0.662453	0.878295	ns
	L1644	'Cer(d18:1/25:0)'	TRUE	0.00775194	0.960169	0.986004	-0.0018987	0.97955	0.99485	ns	0.0178822	0.789553	0.921441	ns
	AQ1102	C12 H8 N7	TRUE	-0.00718816	0.963064	0.987511	-0.35646	0.261632	0.643467	ns	-0.236161	0.429829	0.788278	ns
	AQ1228	LysoPE(18:2/0:0)	TRUE	-0.00648344	0.966683	0.989472	0.00918882	0.912278	0.970812	ns	0.0327576	0.668451	0.879539	ns
	AQ0391	N-butanoyl-lhomoserine lactone	TRUE	-0.00564175	0.971006	0.989984	-0.00491427	0.625219	0.860523	ns	-0.00306406	0.754657	0.907484	ns
	AQ1116	PC(18:0/18:2)	TRUE	-0.00606061	0.968855	0.989984	-0.00766609	0.92661	0.975841	ns	-0.00775455	0.917909	0.982789	ns
	L2219	'PS(O-20:0/0:0)'	TRUE	0.00550071	0.971731	0.989984	0.0130571	0.216251	0.601488	ns	0.0148635	0.128327	0.587331	ns
	L2920	'503.3023@1.375'	TRUE	0.00535607	0.972474	0.989984	0.0106138	0.478692	0.779829	ns	0.00764699	0.574819	0.845822	ns
	AQ0243	PC(20:4/P-18:0)	TRUE	0.00368605	0.981055	0.993064	-0.00342081	0.644566	0.870965	ns	-8.97e-05	0.989399	0.998636	ns
	AQ0468	C38 H21 N18 O9	TRUE	0.00366584	0.981159	0.993064	-0.0136875	0.136662	0.535007	ns	-0.00931454	0.284779	0.724244	ns
	AQ1070	1,3-Butadiene	TRUE	0.00352361	0.981889	0.993064	-0.0166308	0.787795	0.93296	ns	0.000880248	0.988331	0.998611	ns
	AQ1201	C59 H90 N4 O5 P S2	TRUE	0.00366455	0.981165	0.993064	0.0179356	0.594118	0.842062	ns	0.0192836	0.528675	0.825653	ns
	L0847	'PE(20:3/0:0)'	TRUE	-0.00394644	0.979717	0.993064	-0.0486724	0.711576	0.908359	ns	-0.063443	0.572755	0.845822	ns
	L2131	'PS(18:2/22:1)'	TRUE	0.00302002	0.984477	0.993921	0.00369455	0.584911	0.835294	ns	0.00534586	0.382258	0.75653	ns
	AQ0470	2,2,6,6-Tetramethyl-4-piperidinone	TRUE	-0.00274938	0.985868	0.994448	-0.00464909	0.633467	0.865163	ns	0.000642918	0.946816	0.996137	ns
	L0595	'2019.2806@1.4120013'	TRUE	0.00183228	0.990582	0.996915	-0.097828	0.576419	0.830049	ns	-0.050626	0.780343	0.916676	ns
	L1375	Cer_NS d18:2_22:0*	TRUE	0.00211416	0.989133	0.996915	-0.00356607	0.962114	0.988932	ns	0.00849971	0.903727	0.97545	ns
	AQ0792	Sphingosine	TRUE	-0.00155039	0.992031	0.997009	-0.021818	0.652521	0.87582	ns	0.026192	0.638538	0.867436	ns
	L2738	'SM(d19:1/24:1)'	TRUE	-0.00127887	0.993426	0.997009	0.000844523	0.891122	0.963374	ns	0.00190788	0.738628	0.901228	ns
	AQ0596	PC(16:0/18:2)	TRUE	0.000845696	0.995653	0.997899	-0.0159743	0.223627	0.609588	ns	-0.0178826	0.135882	0.593958	ns
	L3515	'945.8716@9.46999'	FALSE	0.465257	0.0014614	0.0516037	0.0506096	0.0129244	0.244371	ns	0.0505498	0.00741475	0.200306	ns
	AQ0077	Pipecolic acid	FALSE	-0.464889	0.00147585	0.0517713	-0.0141926	0.0550466	0.37921	ns	-0.0142135	0.0449708	0.409265	ns
	L3688	'872.7515@7.7969975'	FALSE	0.464076	0.00150825	0.0525621	0.00949437	0.428248	0.744777	ns	0.00702214	0.556755	0.839994	ns
	L1244	'810.636@7.132997'	FALSE	0.462016	0.00159313	0.0544524	0.240956	0.00668003	0.196784	ns	0.236426	0.0098902	0.219821	ns
	L2525	'Cohibin B'	FALSE	0.4622	0.00158534	0.0544524	0.0256102	0.00575317	0.175291	ns	0.0237598	0.00903203	0.213092	ns
	L0978	'TG(15:0/22:4/18:0)'	FALSE	0.459918	0.0016839	0.0568262	0.0385101	0.00347574	0.133328	ns	0.0413572	0.000178827	0.0238376	*
	L3058	'494.4376@8.286997'	FALSE	0.459474	0.00170366	0.0571316	0.0176479	0.00472458	0.158948	ns	0.0154141	0.0175645	0.276266	ns
	L0014	'SM(d18:1/24:1)'	FALSE	-0.458069	0.00176764	0.0582556	-0.399632	0.0319584	0.30866	ns	-0.405657	0.0469157	0.415539	ns
	L1728	'889.8074@8.607995'	FALSE	0.458019	0.00176996	0.0582556	0.0417702	5.71e-05	0.0126905	*	0.0452674	1.67e-05	0.00888358	**
	L2484	'1066.6586@1.2910002'	FALSE	-0.45821	0.00176113	0.0582556	-0.122633	0.00787951	0.21219	ns	-0.118361	0.0137301	0.250908	ns
	L2326	'495.5381@8.432006'	FALSE	-0.45757	0.00179088	0.0585827	-0.0237473	0.0724611	0.422189	ns	-0.0218891	0.0622004	0.457372	ns
	L0860	'1484.1237@4.473'	FALSE	-0.456784	0.00182801	0.0594326	-0.0131454	0.0295903	0.304073	ns	-0.0127518	0.0376045	0.383123	ns
	L0511	'835.7641@8.802993'	FALSE	0.455673	0.00188167	0.0605489	0.259393	0.00224147	0.111214	ns	0.250865	0.000653977	0.05168	ns
	L1130	'DG(20:5/22:3/0:0)[iso2]'	FALSE	0.455286	0.00190069	0.0605489	0.0140378	0.0296768	0.304073	ns	0.0126017	0.0676889	0.469944	ns
	L2257	'908.7242@8.833007'	FALSE	0.455109	0.00190942	0.0605489	0.372239	0.0206692	0.278005	ns	0.416126	0.00257359	0.124109	ns
	L2713	'1405.1381@4.416994'	FALSE	-0.454686	0.00193048	0.0605489	-0.462638	0.00251786	0.119015	ns	-0.427098	0.00287078	0.130294	ns
	L5061	'20:0-Glc-Cholesterol'	FALSE	0.454968	0.00191642	0.0605489	0.0337183	0.0867745	0.453165	ns	0.0318032	0.0570631	0.445603	ns
	L0048	'TG(17:1/17:1/17:1)'	FALSE	0.453841	0.00197321	0.0615271	0.353049	0.00125509	0.0769209	ns	0.311419	0.0028054	0.128952	ns
	AQ0428	C15 H13 N2 O S	FALSE	-0.453507	0.00199028	0.0616988	-0.0222284	0.0293494	0.304073	ns	-0.0200986	0.0704615	0.478794	ns
	AQ0511	C13 H21 N3 O2 P2 S2	FALSE	-0.452918	0.00202078	0.0617585	-0.0199532	0.0409429	0.342915	ns	-0.0174051	0.0754401	0.496007	ns
	L1235	'2481.9888@6.375'	FALSE	-0.4528	0.00202696	0.0617585	-0.230791	0.0407297	0.342915	ns	-0.216568	0.078888	0.497788	ns
	L1324	'Cohibin D'	FALSE	0.453059	0.00201345	0.0617585	0.0312715	0.0115856	0.235283	ns	0.0354454	0.00322667	0.136545	ns
	L2615	'602.5277@8.507001'	FALSE	0.450599	0.00214484	0.064979	0.189914	0.0131452	0.24593	ns	0.181243	0.00832669	0.206502	ns
	L4211	'831.6575@6.506004'	FALSE	-0.449676	0.00219608	0.0657836	-0.0143685	0.210309	0.598822	ns	-0.0137753	0.18454	0.645224	ns
	L4507	'DG(18:3/22:3/0:0)[iso2]'	FALSE	0.449414	0.0022108	0.0658547	0.0115761	0.124051	0.513064	ns	0.0133284	0.0327902	0.35464	ns
	L0843	'TG(15:0/20:3n6/18:1)'	FALSE	0.448062	0.00228823	0.0672782	0.354945	0.000359913	0.0399144	*	0.342331	0.000245657	0.0276058	*
	L0862	'898.7398@9.505004'	FALSE	-0.447921	0.00229644	0.0672782	-0.411375	0.00100411	0.0678161	ns	-0.374425	0.00228909	0.115146	ns
	L4775	'494.4371@8.031001'	FALSE	0.448286	0.00227522	0.0672782	0.0185727	0.00296754	0.128642	ns	0.0169928	0.0140566	0.251369	ns
	L4781	'518.4355@8.032999'	FALSE	0.446673	0.00237025	0.069061	0.0225531	0.00131192	0.0786607	ns	0.0210857	0.00424691	0.155099	ns
	L2938	'853.7255@8.114009'	FALSE	0.446371	0.00238847	0.0692136	0.405533	0.000222915	0.0295691	*	0.393636	0.00017488	0.0238376	*
	L0072	'925.8106@8.862993'	FALSE	0.444679	0.00249255	0.0694796	0.27713	0.00345239	0.133328	ns	0.261366	0.0014697	0.086115	ns
	L0412	'GalCer(d18:1/23:0)'	FALSE	-0.444679	0.00249255	0.0694796	-0.213246	0.0454347	0.356175	ns	-0.212435	0.0426652	0.399107	ns
	L0888	'910.7253@7.4829917'	FALSE	0.444257	0.00251919	0.0694796	0.133269	0.0302932	0.304073	ns	0.112542	0.0283559	0.327808	ns
	L1246	'789.6856@7.783997'	FALSE	0.445243	0.00245742	0.0694796	0.112678	0.00503855	0.162822	ns	0.105911	0.00770333	0.200756	ns
	L1692	'832.6848@6.5299997'	FALSE	-0.443552	0.00256414	0.0694796	-0.237081	0.0263276	0.298358	ns	-0.219921	0.0637538	0.460617	ns
	L2107	'842.7526@9.270005'	FALSE	-0.445698	0.00242938	0.0694796	-0.0146434	0.10715	0.489991	ns	-0.0106682	0.241769	0.698107	ns
	L2270	'829.7126@7.9420004'	FALSE	0.44544	0.00244523	0.0694796	0.0119269	0.225422	0.611043	ns	0.0130442	0.0890308	0.521321	ns
	L2698	'895.7696@8.508989'	FALSE	0.443129	0.00259145	0.0694796	0.392361	0.000366805	0.0399144	*	0.3765	0.00062569	0.05168	ns
	L3151	'915.7804@7.6089997'	FALSE	0.443886	0.00254272	0.0694796	0.0198443	0.00158263	0.0888271	ns	0.0199392	0.00120749	0.0766466	ns
	L3385	'816.6478@6.553003'	FALSE	-0.443103	0.00259311	0.0694796	-0.0179812	0.00308113	0.129359	ns	-0.0168058	0.00827908	0.206281	ns
	L3830	'887.7935@9.199002'	FALSE	0.444935	0.00247658	0.0694796	0.0183363	0.00193131	0.099978	ns	0.0154003	0.00716007	0.199695	ns
	L3843	'CE(22:5)'	FALSE	-0.443163	0.00258922	0.0694796	-0.0183852	0.00384132	0.141483	ns	-0.0174638	0.00478427	0.161454	ns
	L5030	'871.7524@7.815002'	FALSE	0.443441	0.00257127	0.0694796	0.0147178	0.0920265	0.461176	ns	0.0122355	0.110846	0.565784	ns
	L5270	'765.5001@5.8729954'	FALSE	-0.444343	0.00251374	0.0694796	-0.0303461	0.035632	0.324974	ns	-0.0280226	0.0513918	0.429994	ns
	AQ0730	PS(O-18:0/0:0)	FALSE	-0.442847	0.0026098	0.0695772	-0.0111981	0.581726	0.833583	ns	-0.00673472	0.735612	0.900401	ns
	L1534	'1199.0784@8.609991'	FALSE	0.442596	0.00262621	0.0696665	0.0423219	0.00109708	0.0717889	ns	0.0449429	0.000117669	0.0227047	*
	L2150	'TG(14:1/20:5/14:1)'	FALSE	0.442001	0.00266553	0.0703595	0.0294938	0.0844712	0.448606	ns	0.0301279	0.0349716	0.365625	ns
	AQ0334	Guanidine	FALSE	-0.441277	0.00271407	0.0709385	-0.0172284	0.0393006	0.337985	ns	-0.0134579	0.118996	0.578912	ns
	L2204	'916.7502@8.566999'	FALSE	0.441438	0.00270327	0.0709385	0.235965	0.0242236	0.294886	ns	0.236633	0.010579	0.228368	ns
	AQ0837	C10 H14 N3 O3	FALSE	0.440874	0.00274147	0.0710513	0.061662	0.00947295	0.224588	ns	0.0594196	0.00582641	0.178172	ns
	L1304	'1525.1477@5.1799955'	FALSE	-0.440627	0.00275837	0.0710513	-0.0142623	0.0380832	0.332673	ns	-0.0103422	0.180928	0.641243	ns
	AQ0431	C17 H44 N10 S	FALSE	-0.440113	0.0027938	0.0712753	-0.0143285	0.212327	0.598822	ns	-0.0103435	0.331363	0.743791	ns
	L2968	'917.8396@8.801008'	FALSE	0.440169	0.0027899	0.0712753	0.0465508	0.012632	0.242081	ns	0.0467062	0.00431286	0.156385	ns
	L1218	'793.6795@6.8540034'	FALSE	-0.43876	0.00288901	0.0726613	-0.193507	0.0705777	0.417209	ns	-0.160422	0.121817	0.580165	ns
	L1675	'TG(15:0/18:1/20:4)'	FALSE	0.43876	0.00288901	0.0726613	0.0487874	0.0101044	0.229841	ns	0.0482728	0.0011688	0.0750846	ns
	L2043	'793.6805@6.855001'	FALSE	-0.43876	0.00288901	0.0726613	-0.193402	0.0686321	0.413923	ns	-0.160859	0.12163	0.580165	ns
	L1527	'1070.6904@1.4879999'	FALSE	-0.437976	0.00294546	0.0737334	-0.0263947	0.0226486	0.290692	ns	-0.026702	0.0405849	0.391317	ns
	L3321	'917.8464@9.731997'	FALSE	0.436662	0.00304223	0.0757998	0.0130033	0.15141	0.55042	ns	0.0104988	0.175573	0.637583	ns
	AQ0665	C16 H35 N O3	FALSE	-0.436223	0.00307523	0.0762658	-0.0195646	0.299229	0.667535	ns	-0.0155977	0.420767	0.782263	ns
	L3741	'887.7556@7.6300035'	FALSE	0.435319	0.00314407	0.0776119	0.0134259	0.240097	0.627865	ns	0.0131721	0.16974	0.633793	ns
	L4341	'994.7223@8.228003'	FALSE	-0.43512	0.00315941	0.0776312	-0.0182332	0.103883	0.482723	ns	-0.0181021	0.0808879	0.501988	ns
	L2650	'758.5243@4.1189995'	FALSE	-0.434734	0.00318938	0.0780082	-0.0183951	0.136271	0.534263	ns	-0.0132859	0.269322	0.713251	ns
	L4431	'DG(18:4/22:1/0:0)[iso2]'	FALSE	0.434104	0.00323874	0.0788537	0.0174618	0.0173555	0.273286	ns	0.0159945	0.0256821	0.317305	ns
	L5152	'870.6742@7.780006'	FALSE	0.433827	0.00326071	0.0790278	0.0407129	0.0128413	0.244371	ns	0.0386385	0.0147651	0.253553	ns
	L0261	'Ubisemiquinone'	FALSE	-0.433263	0.00330576	0.0793752	-0.236304	0.00356658	0.133922	ns	-0.233493	0.0038413	0.151717	ns
	L1627	'779.6624@6.6469965'	FALSE	-0.433263	0.00330576	0.0793752	-0.182841	0.0641816	0.405455	ns	-0.177296	0.0790047	0.497935	ns
	L4249	'639.5803@6.933004'	FALSE	0.43309	0.0033197	0.0793752	0.0187224	0.00336249	0.132085	ns	0.0158482	0.0136971	0.250908	ns
	L1823	'TG(16:1/14:1/16:1)'	FALSE	0.43284	0.00333989	0.0795014	0.113457	0.00678378	0.19803	ns	0.110105	0.00897764	0.213092	ns
	L0005	'SM(d18:1/16:0)'	FALSE	-0.432135	0.00339748	0.079907	-1.46362	0.00161917	0.0899311	ns	-1.36357	0.00451797	0.159535	ns
	L0108	'910.7221@7.4840045'	FALSE	0.43208	0.00340203	0.079907	0.00856176	0.563546	0.82512	ns	0.0123846	0.296398	0.73239	ns
	L2221	'913.8137@9.213993'	FALSE	0.43172	0.00343186	0.079907	0.00689418	0.43305	0.744846	ns	0.00642434	0.430675	0.788494	ns
	L2953	'600.5117@8.343996'	FALSE	0.431853	0.00342076	0.079907	0.162684	0.0126375	0.242081	ns	0.151381	0.00813324	0.203632	ns
	L5330	'DG(19:1/18:3/0:0)[iso2]'	FALSE	0.431992	0.00340927	0.079907	0.0164991	0.0136222	0.249477	ns	0.0148077	0.0390281	0.388242	ns
	L2970	'Montecristin'	FALSE	0.431431	0.00345594	0.0801177	0.144414	0.00679661	0.19803	ns	0.138926	0.00973742	0.219821	ns
	AQ1022	C11 H29 N4 P2	FALSE	-0.430726	0.00351527	0.0810659	-0.332273	0.00747139	0.209687	ns	-0.320109	0.0077185	0.200756	ns
	L0041	'810.6642@5.808006'	FALSE	-0.430585	0.00352725	0.0810659	-0.536563	0.00181657	0.0959004	ns	-0.50089	0.00555382	0.174817	ns
	AQ0659	C15 H21 O3 P	FALSE	-0.42988	0.00358765	0.0821003	-0.0251311	0.217227	0.603462	ns	-0.0185732	0.329912	0.743791	ns
	AQ0215	329.1858@0.29199988	FALSE	0.42899	0.00366522	0.083517	0.0120703	0.0984664	0.474041	ns	0.0156586	0.0392696	0.388553	ns
	L2971	'DG(18:4/20:3/0:0)[iso2]'	FALSE	0.42837	0.00372018	0.0844084	0.0139205	0.0592523	0.388261	ns	0.0123667	0.106392	0.554527	ns
	AQ0117	Swertiajaponin	FALSE	-0.427855	0.00376636	0.0850943	-0.0189152	0.00413118	0.14685	ns	-0.0152285	0.0123504	0.240337	ns
	L0961	'PC(16:0/3:1(2E))'	FALSE	-0.426638	0.00387735	0.0865023	-0.0207444	0.228889	0.614789	ns	-0.0191885	0.284372	0.723757	ns
	L3494	'885.7768@8.071003'	FALSE	0.426657	0.00387561	0.0865023	0.00900263	0.376204	0.710644	ns	0.00707507	0.448503	0.800072	ns
	L5071	'898.7451@7.7980003'	FALSE	0.426939	0.00384962	0.0865023	0.0210863	0.0115911	0.235283	ns	0.0226965	0.00260823	0.124109	ns
	L1663	'PE-Cer(d15:1(4E)/22:0(2OH))'	FALSE	-0.426075	0.00392977	0.0873065	0.00149301	0.942268	0.982661	ns	-0.00404805	0.841313	0.949795	ns
	L2596	'710.5082@6.5880055'	FALSE	0.425853	0.00395057	0.0874044	0.0155371	0.218281	0.604611	ns	0.0144662	0.198197	0.661477	ns
	AQ1168	Gambirtannine	FALSE	-0.424242	0.00410444	0.0889655	-0.230389	0.0182964	0.273286	ns	-0.210043	0.0153733	0.261052	ns
	L1232	'694.5669@8.580995'	FALSE	-0.424524	0.00407714	0.0889655	-0.151765	0.00101671	0.0678161	ns	-0.140708	0.00215037	0.111784	ns
	L1819	'694.5689@8.580995'	FALSE	-0.424524	0.00407714	0.0889655	-0.151758	0.0010175	0.0678161	ns	-0.140722	0.00215005	0.111784	ns
	L2373	'789.686@7.783997'	FALSE	0.424242	0.00410444	0.0889655	0.106964	0.00824518	0.213453	ns	0.103995	0.00856441	0.21044	ns
	L3855	'CE(20:5)'	FALSE	-0.424241	0.00410456	0.0889655	-0.015827	0.00802322	0.213052	ns	-0.0138096	0.00949894	0.217643	ns
	L0514	'GalCer(d18:1/24:0)'	FALSE	-0.423961	0.00413191	0.0891957	-0.215554	0.0964419	0.470024	ns	-0.177503	0.151584	0.61604	ns
	L5409	'874.6554@6.2090025'	FALSE	-0.423683	0.00415915	0.0894217	-0.0147802	0.0493701	0.360372	ns	-0.0118533	0.0872898	0.517466	ns
	AQ0434	Chlorin E6	FALSE	-0.423053	0.00422148	0.0900834	-0.0200952	0.0472394	0.357139	ns	-0.0156583	0.123996	0.581799	ns
	L4521	'905.7513@7.734003'	FALSE	0.422803	0.00424637	0.0900834	0.0193041	0.00279505	0.124193	ns	0.0233211	0.000159868	0.0227047	*
	L5328	'604.543@8.8729925'	FALSE	0.422692	0.00425751	0.0900834	0.2264	0.00881968	0.217713	ns	0.206392	0.00347118	0.143476	ns
	AQ0393	C22 H18 N16 O2 P2	FALSE	-0.421862	0.00434149	0.0904836	-0.0181659	0.0506666	0.366196	ns	-0.0138135	0.142755	0.603766	ns
	L1168	'755.5853@6.3869953'	FALSE	-0.421001	0.00443015	0.0904836	-0.038002	0.027811	0.301361	ns	-0.034212	0.0484653	0.421336	ns
	L1805	'889.8116@9.224'	FALSE	0.422269	0.00430011	0.0904836	0.208555	0.00179404	0.0959004	ns	0.187737	0.00567275	0.176253	ns
	L2624	'479.5069@8.763'	FALSE	-0.42086	0.00444481	0.0904836	-0.0471885	0.0174365	0.273286	ns	-0.0450781	0.0145232	0.251986	ns
	L3083	'TG(14:0/o-18:0/20:3)'	FALSE	-0.421721	0.00435591	0.0904836	-0.0146133	0.10443	0.48298	ns	-0.0106636	0.241757	0.698107	ns
	L3937	'830.6676@6.9060035'	FALSE	0.420847	0.00444612	0.0904836	0.0145758	0.0547193	0.378913	ns	0.0134796	0.047819	0.419551	ns
	L4487	'PA(20:0/20:2)'	FALSE	0.421007	0.00442946	0.0904836	0.0228057	0.00529678	0.165944	ns	0.0194634	0.0201728	0.292148	ns
	L5364	'840.7017@7.691002'	FALSE	0.421571	0.00437125	0.0904836	0.0123595	0.039411	0.338022	ns	0.0114366	0.0484531	0.421336	ns
	AQ1244	C16 H33 N3 O	FALSE	-0.420437	0.00448904	0.0910097	-0.18688	0.0159463	0.268541	ns	-0.172431	0.0373333	0.381912	ns
	L0089	'TG(14:0/18:3/16:1)'	FALSE	0.419873	0.00454861	0.0918681	0.110942	0.0113548	0.235283	ns	0.101919	0.00747914	0.200306	ns
	L5442	'902.656@6.2019978'	FALSE	-0.419168	0.00462404	0.0930392	-0.0210694	0.310259	0.670849	ns	-0.0157968	0.459734	0.804233	ns
	L3653	'22:0-Glc-Cholesterol'	FALSE	0.418746	0.00466983	0.0936072	0.102746	0.0254242	0.296466	ns	0.105255	0.0376512	0.383123	ns
	L3604	'869.7493@8.112993'	FALSE	0.418464	0.00470057	0.0938705	0.310507	0.00350743	0.133583	ns	0.285008	0.0143316	0.251369	ns
	AQ0795	244.0429@3.4730034	FALSE	-0.417195	0.00484109	0.096272	-0.0972865	0.0133401	0.247838	ns	-0.0874672	0.0353799	0.36917	ns
	AQ1160	C23 H39 N11 O4 P3	FALSE	-0.417054	0.00485693	0.096272	-0.172834	0.0213667	0.280609	ns	-0.157756	0.0254605	0.317186	ns
	AQ1081	C17 H10 N11 O5 P	FALSE	-0.416772	0.00488874	0.0965437	-0.0673574	0.38048	0.715094	ns	-0.0577282	0.412335	0.776305	ns
	AQ0317	C10 H32 N8 O2 P2	FALSE	-0.415479	0.00503706	0.0988006	-0.0149026	0.0508861	0.366471	ns	-0.0108323	0.181663	0.641938	ns
	AQ0336	Isopropylamine	FALSE	-0.415453	0.00504009	0.0988006	-0.0129219	0.114315	0.499614	ns	-0.00994643	0.217301	0.687219	ns
	L1419	'2425.8108@5.699003'	FALSE	0.415222	0.00506697	0.0989638	0.587233	0.0113416	0.235283	ns	0.538138	0.0130459	0.247608	ns
	L2948	'1434.0896@4.571999'	FALSE	-0.41494	0.00509998	0.0992449	-0.117356	0.038912	0.337364	ns	-0.107932	0.0693492	0.476204	ns
	L0833	'853.725@8.112993'	FALSE	0.413672	0.00525084	0.101809	0.399555	0.0025476	0.119015	ns	0.382959	0.0024106	0.120124	ns
	L0393	'TG(16:1/14:1/18:4)'	FALSE	0.411839	0.00547559	0.1054	0.118439	0.00988226	0.22937	ns	0.111906	0.00728667	0.200306	ns
	AQ0736	C7 H4 N3 O3 S	FALSE	-0.410994	0.00558212	0.10652	-0.00183625	0.930834	0.978442	ns	0.000227479	0.990669	0.998636	ns
	L4952	'770.6001@5.743997'	FALSE	0.410903	0.00559371	0.10652	0.016787	0.0146593	0.254603	ns	0.0192916	0.00418463	0.153956	ns
	AQ0784	Diethylcarbamazine	FALSE	-0.41043	0.00565413	0.106907	-0.0829455	0.0192333	0.273286	ns	-0.07459	0.0462642	0.413283	ns
	L2635	'911.7944@8.51701'	FALSE	0.410014	0.00570774	0.107539	0.000923162	0.926852	0.975904	ns	0.00527675	0.550545	0.837024	ns
	AQ0771	C30 H55 N2 O5	FALSE	-0.409725	0.00574528	0.107866	-0.0898378	0.0322081	0.30943	ns	-0.0672128	0.0985324	0.539242	ns
	L1357	'1435.0996@4.5790014'	FALSE	-0.409302	0.00580058	0.108522	-0.0173073	0.353563	0.698692	ns	-0.0116404	0.534541	0.829735	ns
	L0328	'768.5885@6.606996'	FALSE	0.40902	0.00583771	0.108834	0.104293	0.0494058	0.360372	ns	0.0946266	0.0246251	0.316883	ns
	L3390	'22:3-Glc-cholesterol'	FALSE	0.407287	0.0060706	0.112782	0.0170548	0.0145773	0.254008	ns	0.0188157	0.00788482	0.203101	ns
	AQ0761	Tyrosyl-Proline	FALSE	-0.406906	0.00612277	0.113322	-0.085866	0.0320122	0.30866	ns	-0.0700746	0.0810408	0.501988	ns
	L2024	'917.8383@9.224'	FALSE	0.405356	0.00633942	0.114972	0.000677954	0.975448	0.993522	ns	0.00555548	0.772892	0.913355	ns
	L3383	'828.6616@6.023003'	FALSE	0.405428	0.00632916	0.114972	-0.00156176	0.889717	0.963374	ns	-0.00505333	0.647432	0.870019	ns
	AQ0928	C15 H40 N6 P	FALSE	-0.404369	0.00648073	0.115957	-0.211468	0.0902383	0.458841	ns	-0.190738	0.116234	0.57385	ns
	L1827	'917.8442@9.737'	FALSE	0.404598	0.00644766	0.115957	0.0151264	0.0401641	0.342021	ns	0.012445	0.0553136	0.442177	ns
	L5010	'SM(d18:0/15:0)'	FALSE	0.404685	0.00643514	0.115957	0.0209566	0.0080314	0.213052	ns	0.018448	0.0202181	0.292148	ns
	L5290	'703.562@6.1990027'	FALSE	-0.404473	0.0064658	0.115957	-0.0187692	0.00448902	0.153433	ns	-0.0180279	0.0122982	0.240198	ns
	AQ0239	C32 H20 N11 O P3	FALSE	-0.403764	0.00656879	0.116361	-0.0166155	0.0176884	0.273286	ns	-0.0129647	0.0517483	0.430004	ns
	AQ0394	LysoPC(20:5)	FALSE	-0.403808	0.00656228	0.116361	-0.0157423	0.0279206	0.301361	ns	-0.0132093	0.0661455	0.467136	ns
	AQ1101	C18 H25 N	FALSE	-0.403805	0.00656269	0.116361	-0.713931	0.000959074	0.0678161	ns	-0.72779	0.000782245	0.0570501	ns
	L1815	'CE(20:4)'	FALSE	-0.403383	0.00662475	0.116559	-0.144214	0.00273483	0.124136	ns	-0.13571	0.00444953	0.158166	ns
	L1956	'DG(16:1/22:3/0:0)[iso2]'	FALSE	0.403524	0.00660401	0.116559	0.156649	0.000653089	0.0548505	ns	0.130743	0.00149853	0.0868495	ns
	L3743	'22:0-Glc-Cholesterol'	FALSE	0.403242	0.00664555	0.116559	0.108068	0.028423	0.303103	ns	0.105798	0.0431566	0.400193	ns
	AQ1163	L-Pyridosine	FALSE	-0.402819	0.00670829	0.116809	-0.206527	0.0195343	0.274096	ns	-0.177358	0.0522849	0.431475	ns
	L4901	'683.6401@6.941994'	FALSE	-0.402974	0.00668521	0.116809	-0.0119988	0.430571	0.744777	ns	-0.0033901	0.815971	0.935846	ns
	L0612	'22:3-Glc-Sitosterol'	FALSE	0.402255	0.00679274	0.117594	0.109622	0.0256007	0.296466	ns	0.117465	0.011141	0.232955	ns
	L4443	'889.7713@7.794005'	FALSE	0.401846	0.00685453	0.117898	0.0333702	0.0257475	0.296514	ns	0.0266067	0.055009	0.441139	ns
	L3145	'1579.1049@4.9469986'	FALSE	-0.401128	0.0069644	0.119403	-0.575829	0.00736488	0.209687	ns	-0.512221	0.00876435	0.212224	ns
	AQ1157	Pyrrole-2-carboxylic acid	FALSE	-0.400705	0.00702974	0.120136	-0.133794	0.0264582	0.298888	ns	-0.14578	0.00459902	0.159672	ns
	L0104	'TG(18:2/16:0/20:2)[iso6]'	FALSE	-0.400282	0.0070956	0.120473	-0.362017	0.00216244	0.108775	ns	-0.301614	0.00418671	0.153956	ns
	L2448	'TG(18:0/20:4/18:1)'	FALSE	0.400141	0.00711767	0.120473	0.278642	0.000455793	0.0451916	*	0.274118	0.000365268	0.0338746	*
	L5100	'839.6998@7.6910033'	FALSE	0.4002	0.00710847	0.120473	0.0144395	0.044283	0.351888	ns	0.0140169	0.0550183	0.441139	ns
	L5340	'520.456@8.037001'	FALSE	0.399597	0.00720343	0.121163	0.0188038	0.010352	0.230949	ns	0.0174456	0.029031	0.33212	ns
	AQ0236	C21 H30 N26 P	FALSE	-0.398589	0.00736466	0.122324	-0.00896338	0.289971	0.661019	ns	-0.00718525	0.315744	0.743791	ns
	L0122	'770.606@6.909997'	FALSE	0.398591	0.00736443	0.122324	0.124733	0.0160158	0.268541	ns	0.105285	0.0177578	0.278485	ns
	L2604	'665.6316@7.1560044'	FALSE	0.398872	0.00731902	0.122324	0.146838	0.00877252	0.217558	ns	0.133712	0.0252011	0.317186	ns
	L5352	'831.6101@6.6140037'	FALSE	-0.398449	0.00738738	0.122324	-0.00980805	0.26658	0.644494	ns	-0.00463667	0.637042	0.867171	ns
	L5331	'771.607@7.5880013'	FALSE	-0.397924	0.00747278	0.122978	-0.0200084	0.0011175	0.0717889	ns	-0.0180657	0.0071908	0.199695	ns
	L0148	'TG(18:2/16:0/18:3)[iso6]'	FALSE	0.397604	0.00752527	0.123461	0.000473234	0.97434	0.992963	ns	0.00200205	0.882941	0.966158	ns
	AQ0497	C8 H13 N7	FALSE	-0.396955	0.00763268	0.124839	-0.0170303	0.10709	0.489991	ns	-0.0132964	0.227238	0.693792	ns
	L1832	'761.6527@7.539996'	FALSE	0.396555	0.00769961	0.125548	0.0155671	0.0831642	0.44461	ns	0.0135673	0.0835768	0.505825	ns
	AQ0186	Gallamine Triethiodide	FALSE	0.395977	0.00779714	0.125983	0.0206965	0.00430711	0.149127	ns	0.0190916	0.0199157	0.291732	ns
	L0129	'765.649@6.908997'	FALSE	0.396054	0.00778416	0.125983	0.116711	0.00990352	0.22937	ns	0.102408	0.011269	0.233798	ns
	AQ0548	C42 H63 O4 P	FALSE	0.395827	0.00782254	0.126011	0.0278971	0.00321325	0.130787	ns	0.0276959	0.00509094	0.164524	ns
	AQ1159	C21 H29 N20 O P3	FALSE	-0.394644	0.00802614	0.126254	-0.149714	0.0109845	0.233814	ns	-0.130653	0.0344358	0.362869	ns
	L0031	'TG(18:2/16:0/18:3)[iso6]'	FALSE	0.394785	0.00800166	0.126254	0.2599	0.0269926	0.299866	ns	0.239075	0.0349162	0.365625	ns
	L1051	'TG(18:0/20:4/18:1)'	FALSE	0.394503	0.00805069	0.126254	0.265668	0.00046494	0.0451916	*	0.260839	0.00168281	0.096481	ns
	L1913	'792.6236@7.5579996'	FALSE	0.395349	0.00790435	0.126254	0.0293429	0.0890086	0.45634	ns	0.0281815	0.0536958	0.435778	ns
	L3837	'848.7405@7.690002'	FALSE	0.394516	0.00804847	0.126254	0.0165967	0.0226333	0.290692	ns	0.0146626	0.0317813	0.350079	ns
	L4375	'TG(13:0/14:1/18:4)[iso6]'	FALSE	0.39454	0.00804433	0.126254	0.0145563	0.0330318	0.312856	ns	0.013652	0.0198628	0.291732	ns
	L4482	'TG(18:4/14:0/o-18:0)'	FALSE	-0.394774	0.00800362	0.126254	-0.0152398	0.0172643	0.273286	ns	-0.0140432	0.0318512	0.350079	ns
	L4983	'TG(13:0/14:1/18:4)[iso6]'	FALSE	0.39454	0.00804433	0.126254	0.0145563	0.0330341	0.312856	ns	0.0136513	0.0198808	0.291732	ns
	L2455	'885.7839@8.47801'	FALSE	0.394221	0.00809999	0.126654	0.212556	0.0235976	0.291931	ns	0.236547	0.0069972	0.198453	ns
	L0022	'SM(d18:1/16:1)'	FALSE	-0.393658	0.00819937	0.127833	-0.508522	0.0533788	0.374988	ns	-0.49327	0.0499138	0.429141	ns
	L4428	'758.6397@7.6300015'	FALSE	0.393122	0.00829467	0.128942	0.021098	0.00799077	0.213052	ns	0.0200018	0.0193436	0.28972	ns
	L1855	'891.7321@7.8469906'	FALSE	0.392614	0.00838604	0.129984	0.0236544	0.0693789	0.414253	ns	0.0228881	0.067477	0.469783	ns
	L4360	'N-[(4E,8Z)-1,3-dihydroxyoctadeca-4,8-dien-2-yl]hexadecanamide 1-glucoside'	FALSE	-0.391864	0.00852249	0.131335	-0.0152855	0.0168748	0.271055	ns	-0.012896	0.0389687	0.388242	ns
	L4228	'PA(P-20:0/12:0)'	FALSE	-0.391459	0.00859706	0.132102	-0.0165844	0.019023	0.273286	ns	-0.0132623	0.0608419	0.456753	ns
	L0361	'763.6348@6.6040034'	FALSE	0.391205	0.00864405	0.132443	0.00668964	0.649456	0.873677	ns	0.0109991	0.355483	0.743791	ns
	AQ0027	Bilirubin	FALSE	-0.390658	0.00874587	0.133237	-0.0147736	0.0150897	0.258708	ns	-0.0135245	0.0105228	0.228081	ns
	L5756	'710.5469@6.932'	FALSE	0.388587	0.00914133	0.13847	0.0178872	0.0108366	0.233814	ns	0.0158353	0.0254465	0.317186	ns
	L0191	'CE(18:2)'	FALSE	-0.387456	0.0093638	0.140642	-0.958495	0.00821371	0.213453	ns	-0.95136	0.0114392	0.234401	ns
	AQ0401	LysoPC(20:3)	FALSE	-0.386742	0.00950656	0.141986	-0.0135031	0.138138	0.535913	ns	-0.00865267	0.336994	0.743791	ns
	L1299	'600.5115@8.344994'	FALSE	0.386751	0.0095047	0.141986	0.0114762	0.533455	0.809011	ns	0.0123717	0.452985	0.801341	ns
	AQ0776	Propylparaben	FALSE	-0.385765	0.00970502	0.144545	-0.0613154	0.0579516	0.3863	ns	-0.0486776	0.122315	0.580165	ns
	AQ0695	C11 H30 N9 O2 P2	FALSE	-0.384355	0.00999748	0.144801	-0.018243	0.345654	0.696008	ns	-0.0148925	0.402693	0.769804	ns
	AQ0760	2-Phenylglycine	FALSE	-0.384778	0.00990896	0.144801	-0.0589845	0.0596031	0.389943	ns	-0.0479329	0.127588	0.586667	ns
	AQ0966	Alpha-N-Phenylacetyl-L-glutamine	FALSE	-0.384073	0.0100569	0.144801	-0.375756	0.00850101	0.213453	ns	-0.369618	0.00973219	0.219821	ns
	AQ1110	C6 H15 N O2	FALSE	-0.38365	0.0101465	0.144801	-0.174402	0.0363963	0.327741	ns	-0.156606	0.0458594	0.413283	ns
	L0210	'DG(14:1/22:3/0:0)[iso2]'	FALSE	0.38365	0.0101465	0.144801	0.134035	0.000274725	0.0329635	*	0.123004	0.00116841	0.0750846	ns
	L1195	'887.794@8.660003'	FALSE	-0.384037	0.0100646	0.144801	-0.0138811	0.0364351	0.327741	ns	-0.012755	0.0630246	0.457372	ns
	L1647	'791.6627@6.937006'	FALSE	0.383701	0.0101357	0.144801	0.00662121	0.46639	0.774701	ns	0.00761781	0.35107	0.743791	ns
	L1854	'TG(18:2/14:0/18:2)[iso3]'	FALSE	0.384073	0.0100569	0.144801	0.11728	0.231001	0.615848	ns	0.128746	0.0876772	0.517466	ns
	L1987	'759.6519@7.539996'	FALSE	0.383348	0.010211	0.144801	0.00961469	0.301703	0.667535	ns	0.00884359	0.238298	0.698107	ns
	L2061	'878.7569@8.231996'	FALSE	0.38351	0.0101766	0.144801	0.38109	0.00478368	0.158948	ns	0.331626	0.0125268	0.242883	ns
	L2494	'759.6373@7.539996'	FALSE	0.384195	0.0100312	0.144801	0.00961831	0.301529	0.667535	ns	0.00885376	0.237783	0.698107	ns
	L2669	'295.1405@1.3510001'	FALSE	0.384858	0.00989221	0.144801	0.013933	0.0682982	0.413923	ns	0.0122923	0.110798	0.565784	ns
	L2717	'PC(O-18:0/18:3)'	FALSE	-0.383932	0.0100867	0.144801	-0.016859	0.310007	0.670843	ns	-0.011139	0.525251	0.824167	ns
	L2741	'791.7003@7.599999'	FALSE	0.385548	0.00974946	0.144801	0.00702064	0.462106	0.770292	ns	0.00977116	0.216089	0.685175	ns
	L2900	'742.5716@6.5299993'	FALSE	0.383507	0.0101772	0.144801	0.0143512	0.0347884	0.323156	ns	0.0129384	0.0408022	0.391656	ns
	L4138	'2254.6558@4.4530025'	FALSE	0.385201	0.00982111	0.144801	-0.0421441	0.0479562	0.357139	ns	-0.0385435	0.045413	0.411107	ns
	L4473	'Sitoindoside II'	FALSE	0.384496	0.0099679	0.144801	0.0379605	0.0492524	0.360372	ns	0.0344342	0.058771	0.449594	ns
	AQ0358	C8 H7 N3 O4	FALSE	-0.381584	0.0105945	0.146954	-0.0202757	0.018945	0.273286	ns	-0.0157546	0.0877324	0.517466	ns
	L0269	'916.8255@9.215009'	FALSE	0.381946	0.0105148	0.146954	0.013555	0.201257	0.596767	ns	0.0174579	0.0395986	0.389556	ns
	L0623	'707.472@1.7359991'	FALSE	-0.381631	0.0105842	0.146954	-0.0121435	0.0851012	0.450606	ns	-0.0101247	0.141707	0.6011	ns
	L1004	'578.5273@9.033998'	FALSE	0.381677	0.010574	0.146954	0.197178	0.0176802	0.273286	ns	0.185737	0.00729261	0.200306	ns
	L1910	'936.7405@7.497993'	FALSE	0.381399	0.0106355	0.146954	0.0135142	0.0435058	0.349884	ns	0.0124834	0.0618541	0.457372	ns
	L3614	'1485.128@4.4750032'	FALSE	-0.381536	0.0106051	0.146954	-0.0385972	0.0255837	0.296466	ns	-0.0351702	0.075443	0.496007	ns
	L2116	'PE(P-20:0/22:6)'	FALSE	-0.381254	0.0106676	0.146976	-0.212505	0.00852693	0.213453	ns	-0.191733	0.0108245	0.23226	ns
	L3063	'831.7293@8.307006'	FALSE	0.381056	0.0107117	0.147203	0.0163659	0.269866	0.648165	ns	0.0163571	0.224362	0.691793	ns
	AQ0996	C33 H30 N	FALSE	-0.380691	0.0107935	0.147567	-0.181805	0.0973084	0.47168	ns	-0.17275	0.0706516	0.478794	ns
	L5534	'815.1166@6.0969954'	FALSE	-0.380775	0.0107747	0.147567	-0.0182238	0.195517	0.592075	ns	-0.0119787	0.405171	0.771456	ns
	AQ0439	C21 H38 N11 O P	FALSE	-0.379979	0.0109543	0.14828	-0.00775654	0.48472	0.782344	ns	-0.00516169	0.607648	0.857449	ns
	L0464	'547.3285@1.2929994'	FALSE	-0.379986	0.0109527	0.14828	-0.117345	0.0191188	0.273286	ns	-0.118759	0.013899	0.250908	ns
	L1811	'TG(18:0/20:4/18:1)'	FALSE	0.379845	0.0109847	0.14828	0.380166	0.0261437	0.298236	ns	0.308884	0.0320702	0.350407	ns
	L2745	'Archaetidylglycerol-myo-inositol'	FALSE	0.379904	0.0109712	0.14828	0.0115137	0.135849	0.533	ns	0.0129885	0.0355264	0.369974	ns
	L5527	'PC(O-18:1/O-1:0)'	FALSE	-0.38007	0.0109336	0.14828	-0.0196468	0.180064	0.580067	ns	-0.0139851	0.362334	0.746694	ns
	L1798	'923.7951@8.502995'	FALSE	0.379563	0.0110491	0.148398	0.14893	0.0998842	0.475359	ns	0.123518	0.121349	0.579845	ns
	L1858	'TG(18:0/15:0/22:6)'	FALSE	0.379281	0.0111138	0.148892	-0.0224381	0.225692	0.611043	ns	-0.0185826	0.292047	0.729557	ns
	L3311	'905.8437@9.098006'	FALSE	0.37914	0.0111463	0.148952	0.274847	0.0191198	0.273286	ns	0.255993	0.0195501	0.291176	ns
	L4768	'663.6156@6.7380037'	FALSE	0.378673	0.0112546	0.150023	0.0132301	0.0920703	0.461176	ns	0.010453	0.155706	0.619748	ns
	AQ0562	3-Methylglutarylcarnitine	FALSE	-0.378348	0.0113303	0.150037	-0.0170567	0.123288	0.51237	ns	-0.0106221	0.32651	0.743791	ns
	L0585	'PE-Cer(d16:2(4E,6E)/22:0)'	FALSE	-0.378436	0.0113099	0.150037	-0.278788	0.0287183	0.304073	ns	-0.262765	0.0619209	0.457372	ns
	L3420	'761.6528@7.539996'	FALSE	0.378268	0.011349	0.150037	0.00961691	0.304744	0.669233	ns	0.00881166	0.242472	0.698107	ns
	L5868	'726.5752@7.334'	FALSE	0.378187	0.0113682	0.150037	0.0202486	0.00837195	0.213453	ns	0.0176967	0.0246636	0.316883	ns
	L1829	'835.7642@8.801009'	FALSE	0.377872	0.0114422	0.150642	0.227588	0.0101299	0.229841	ns	0.225929	0.00292007	0.130473	ns
	AQ1162	LysoPC(20:4) _x000D_ AQ1163 X1163 1163 L-Pyridosine_x000D_ AQ1164 X1164 1164 C13 H21 N4 O11 P2 S2_x000D_ AQ1165 X1165 1165 Litcubinine_x000D_ AQ1166 X1166 1166 Gambirtannine_x000D_ AQ1167 X1167 1167 Gambirtannine _x000D_ AQ1168 X1168 1168 Gambirtannine _x000D_ AQ1169 X1169 1169 C12 H20 N4 O3 S_x000D_ AQ1170 X1170 1170 C10 H15 N O3 S_x000D_ AQ1171 X1171 1171 C11 H15 N2 O S_x000D_ AQ1172 X1172 1172…	FALSE	-0.376885	0.011677	0.15207	-0.253878	0.0870505	0.45396	ns	-0.268201	0.0539363	0.436401	ns
	L0250	'TG(18:0/20:4/18:1)'	FALSE	0.376462	0.0117789	0.15207	0.239979	0.00870709	0.216945	ns	0.230477	0.00413547	0.153956	ns
	L0823	'720.5765@4.115998'	FALSE	-0.376462	0.0117789	0.15207	-0.21442	0.0275486	0.299866	ns	-0.190113	0.0360303	0.373762	ns
	L1826	'787.6675@7.5580006'	FALSE	0.377066	0.0116336	0.15207	0.00407416	0.619123	0.858337	ns	0.00655129	0.365339	0.746694	ns
	L1940	'PG(O-20:0/21:0)'	FALSE	-0.376744	0.0117109	0.15207	-0.149736	0.175223	0.578332	ns	-0.124127	0.247698	0.698107	ns
	L2426	'764.5933@7.5419936'	FALSE	0.376603	0.0117448	0.15207	0.0305909	0.0780664	0.432106	ns	0.0292921	0.0437754	0.402432	ns
	L3066	'Cer(d18:0/24:1)'	FALSE	-0.3767	0.0117214	0.15207	-0.00309972	0.840129	0.949197	ns	-0.000346688	0.980749	0.997988	ns
	L3352	'867.735@7.9390073'	FALSE	0.376462	0.0117789	0.15207	-0.0186563	0.247204	0.631638	ns	-0.0146383	0.32549	0.743791	ns
	AQ0484	LysoPC(22:0)	FALSE	-0.37567	0.0119719	0.153448	-0.0181622	0.137293	0.535903	ns	-0.0140861	0.219402	0.689165	ns
	L3532	'1433.073@4.5840054'	FALSE	-0.375758	0.0119504	0.153448	-0.39293	0.0476196	0.357139	ns	-0.405055	0.0725321	0.485246	ns
	L5522	'899.6732@6.3410025'	FALSE	-0.375489	0.0120163	0.153647	-0.0102708	0.633461	0.865163	ns	-0.00582473	0.765812	0.909829	ns
	L4755	'1-O--2--sn-glycero-3-phosphocholine'	FALSE	0.375219	0.0120829	0.15413	0.0159924	0.019657	0.275094	ns	0.0145431	0.0301234	0.338856	ns
	AQ1274	LysoPC(20:4)	FALSE	-0.374207	0.0123351	0.156939	-0.136099	0.0350823	0.324079	ns	-0.107588	0.0770403	0.497172	ns
	L5392	'903.7073@7.0429997'	FALSE	-0.3741	0.012362	0.156939	-0.00438217	0.604112	0.847415	ns	-0.00116043	0.883169	0.966158	ns
	L0232	'TG(18:2/14:0/18:2)[iso3]'	FALSE	0.373221	0.0125855	0.157156	0.255355	0.0266149	0.299866	ns	0.235272	0.0191611	0.287795	ns
	L0683	'824.6712@6.081998'	FALSE	-0.373502	0.0125135	0.157156	-0.0168987	0.34872	0.69744	ns	-0.00996578	0.582616	0.848773	ns
	L1104	'837.1826@6.8760033'	FALSE	-0.373755	0.0124493	0.157156	-0.0140775	0.0377662	0.331953	ns	-0.0130303	0.054461	0.439979	ns
	L2030	'655.5746@7.0780025'	FALSE	0.373317	0.0125608	0.157156	0.0153788	0.0255645	0.296466	ns	0.0138003	0.0512612	0.429994	ns
	L2766	'852.7135@7.9329977'	FALSE	0.373375	0.0125461	0.157156	0.0169673	0.197996	0.593766	ns	0.012779	0.281466	0.723146	ns
	L4441	'TG(18:4/14:0/18:4)'	FALSE	0.373502	0.0125135	0.157156	0.108992	0.0058185	0.176274	ns	0.0989177	0.00504355	0.164524	ns
	L4451	'794.641@7.4600015'	FALSE	0.373907	0.0124109	0.157156	0.0161562	0.04784	0.357139	ns	0.0186879	0.0307589	0.343575	ns
	L3487	'853.724@8.112999'	FALSE	0.372939	0.0126578	0.15769	0.153345	0.00525092	0.165668	ns	0.160741	0.00299395	0.130473	ns
	L2468	'865.7165@7.7700033'	FALSE	0.372093	0.0128769	0.160045	0.159837	0.00543083	0.167562	ns	0.1785	0.000201263	0.0241289	*
	L2735	'817.7123@7.809998'	FALSE	0.371952	0.0129137	0.16013	0.0281027	0.124128	0.513064	ns	0.0274845	0.0911398	0.523092	ns
	L1824	'PA(17:2/22:0)'	FALSE	-0.3717	0.0129799	0.160577	-0.0222533	0.00970087	0.227969	ns	-0.0219303	0.0137309	0.250908	ns
	L3123	'960.7384@8.83'	FALSE	0.371212	0.0131085	0.161793	0.00966163	0.343167	0.695628	ns	0.0121408	0.149391	0.611296	ns
	AQ0949	520.3298@0.287	FALSE	-0.370965	0.013174	0.162226	-0.315823	0.0616779	0.398143	ns	-0.308777	0.0646473	0.462529	ns
	L1786	'Cohibin D'	FALSE	0.370825	0.0132115	0.162313	0.125941	0.0261767	0.298236	ns	0.124773	0.0175457	0.276266	ns
	L3026	'838.6783@7.450997'	FALSE	0.370391	0.0133275	0.163362	0.0146893	0.0164797	0.270405	ns	0.0118673	0.0690297	0.475002	ns
	L0466	'PE(O-18:0/18:3)'	FALSE	-0.37012	0.0134006	0.163506	-0.115284	0.0353573	0.324974	ns	-0.102279	0.0607058	0.456753	ns
	L6226	'1548.1003@4.669999'	FALSE	0.370127	0.0133987	0.163506	0.0200759	0.00144997	0.0849587	ns	0.0197332	0.00584773	0.178172	ns
	L2409	'577.5784@6.677001'	FALSE	0.369979	0.0134387	0.163597	0.148088	0.00200616	0.102854	ns	0.12655	0.0128223	0.246817	ns
	AQ0576	LysoPC(18:2) _x000D_ AQ0577 X577 577 1,3-Butadiene	FALSE	-0.369851	0.0134734	0.163645	-0.0151207	0.150742	0.550419	ns	-0.0125452	0.259138	0.706042	ns
	L2594	'600.513@8.234992'	FALSE	0.369556	0.0135536	0.163968	0.185902	0.0310349	0.304262	ns	0.161755	0.015944	0.26903	ns
	L5850	'674.5471@7.265'	FALSE	0.369527	0.0135615	0.163968	0.0222281	0.00745449	0.209687	ns	0.0196975	0.0262255	0.317594	ns
	L3559	'TG(16:1/18:2/22:5)'	FALSE	0.368851	0.0137468	0.165833	0.214818	0.0456515	0.356175	ns	0.219455	0.0174714	0.276266	ns
	L5283	'649.4581@3.2839985'	FALSE	-0.367493	0.0141261	0.16964	-0.0159176	0.0201243	0.276137	ns	-0.0166174	0.01309	0.247608	ns
	AQ1025	545.3462@0.2779999	FALSE	-0.36716	0.0142202	0.170005	-0.165757	0.0149493	0.257714	ns	-0.163829	0.00881469	0.212224	ns
	L3341	'595.3237@1.2460008'	FALSE	-0.36716	0.0142202	0.170005	-0.0964558	0.0323586	0.309752	ns	-0.0886558	0.0613222	0.457372	ns
	AQ0801	C11 H15 N8	FALSE	-0.366596	0.0143811	0.171544	-0.162578	0.0142395	0.252868	ns	-0.136666	0.0322617	0.351778	ns
	L2087	'TG(14:1/18:4/14:1)'	FALSE	0.366173	0.0145028	0.171841	0.0291861	0.0884571	0.456117	ns	0.0285845	0.0524044	0.431475	ns
	L3189	'TG(14:1/18:4/14:1)'	FALSE	0.366173	0.0145028	0.171841	0.0291858	0.0885417	0.456117	ns	0.0286678	0.0504595	0.429207	ns
	AQ1012	Moringyne	FALSE	-0.366032	0.0145435	0.171942	-0.139019	0.0144834	0.253198	ns	-0.127212	0.0275484	0.322172	ns
	AQ0065	C37 H76 N6 O3 P S	FALSE	-0.364931	0.0148654	0.172098	-0.0127169	0.0213448	0.280609	ns	-0.0103156	0.105015	0.551666	ns
	AQ1215	C53 H33 N O3	FALSE	-0.365046	0.0148314	0.172098	-0.198858	0.0503862	0.365026	ns	-0.167241	0.0555037	0.443033	ns
	L0531	'1549.148@5.075003'	FALSE	-0.365187	0.01479	0.172098	-0.303297	0.00664061	0.19671	ns	-0.288499	0.00753275	0.200306	ns
	L0944	'595.326@1.2460008'	FALSE	-0.365046	0.0148314	0.172098	-0.092863	0.0374659	0.33129	ns	-0.0869194	0.0668072	0.467446	ns
	L2814	'865.7147@7.8029943'	FALSE	0.36561	0.0146663	0.172098	0.167352	0.015273	0.261011	ns	0.175805	0.00263022	0.124109	ns
	L2825	'CerP(d18:1/14:0)'	FALSE	-0.364883	0.0148795	0.172098	-0.0124122	0.0720197	0.421596	ns	-0.0110262	0.084997	0.511637	ns
	L3377	'1018.6783@2.6479988'	FALSE	0.365356	0.0147405	0.172098	0.0204124	0.0175808	0.273286	ns	0.0265801	0.00466369	0.159672	ns
	L3465	'PC(O-22:2/22:3)'	FALSE	-0.365328	0.0147487	0.172098	-0.147238	0.0613552	0.396541	ns	-0.125087	0.114416	0.570191	ns
	L4481	'PG(P-20:0/20:1)'	FALSE	0.365221	0.0147798	0.172098	0.00595498	0.432332	0.744777	ns	0.00344417	0.626934	0.865112	ns
	L4811	'675.6409@7.5590005'	FALSE	0.365728	0.0146319	0.172098	0.0207839	0.00847142	0.213453	ns	0.0184902	0.0264463	0.317594	ns
	L3599	'602.5277@9.4730015'	FALSE	0.364533	0.0149829	0.172364	0.0201535	0.111791	0.497146	ns	0.0275781	0.0169249	0.273465	ns
	L4756	'TG(18:4/14:1/18:4)'	FALSE	0.364478	0.0149994	0.172364	0.0150552	0.0416128	0.343277	ns	0.0124796	0.0622312	0.457372	ns
	L5097	'22:1-Glc-cholesterol'	FALSE	0.364533	0.0149829	0.172364	0.0190033	0.118248	0.50765	ns	0.0188454	0.0768051	0.49644	ns
	L1063	'Galalpha1-4Galbeta-Cer(d18:1/24:0)'	FALSE	-0.364341	0.0150401	0.172459	-0.164311	0.0579056	0.3863	ns	-0.136889	0.122991	0.580328	ns
	L2490	'PC(P-18:1/22:6)'	FALSE	-0.364059	0.0151242	0.172832	-0.156788	0.0364819	0.327741	ns	-0.149951	0.0250485	0.317186	ns
	L2554	'821.7098@6.9100027'	FALSE	0.364015	0.0151374	0.172832	0.0134025	0.153243	0.552954	ns	0.0137897	0.0706697	0.478794	ns
	AQ1034	C17 H33 N5	FALSE	-0.363495	0.0152937	0.173073	-0.154939	0.0978233	0.473201	ns	-0.125308	0.132386	0.589078	ns
	L0945	'894.7313@7.786006'	FALSE	0.363406	0.0153208	0.173073	0.0256307	0.0187781	0.273286	ns	0.0247682	0.0139477	0.250908	ns
	L2643	'684.4917@6.513'	FALSE	0.363737	0.015221	0.173073	0.015198	0.0440493	0.351888	ns	0.0142686	0.0498739	0.429141	ns
	L2936	'831.7318@8.171998'	FALSE	0.363508	0.0152898	0.173073	0.14068	0.0100542	0.229841	ns	0.122031	0.00996891	0.219821	ns
	L5434	'1101.774@2.5549986'	FALSE	0.363662	0.0152434	0.173073	0.0184363	0.0618728	0.398836	ns	0.0162597	0.0711721	0.481586	ns
	AQ1254	OA-6129 C	FALSE	0.36265	0.015551	0.174932	0.0276392	0.327655	0.684803	ns	0.0238766	0.435838	0.791388	ns
	AQ1099	444.2347@0.30500016	FALSE	-0.362227	0.0156809	0.176023	-0.175799	0.119802	0.508118	ns	-0.146688	0.174241	0.637583	ns
	L3490	'751.5482@4.7470016'	FALSE	-0.361945	0.0157681	0.176629	-0.190028	0.0359861	0.326323	ns	-0.171271	0.0576434	0.446395	ns
	L0090	'TG(16:0/14:0/20:5)'	FALSE	0.361381	0.0159437	0.178222	0.151571	0.015976	0.268541	ns	0.152924	0.00795569	0.203632	ns
	L0956	'602.527@9.4730015'	FALSE	0.360727	0.0161494	0.180072	0.0201566	0.107427	0.489991	ns	0.0274306	0.0169162	0.273465	ns
	L5513	'733.6209@7.347'	FALSE	0.360641	0.0161767	0.180072	0.0155858	0.0108273	0.233814	ns	0.0139162	0.0259797	0.317594	ns
	L0757	'868.6975@7.4060044'	FALSE	0.360402	0.0162527	0.18054	0.0134916	0.0816647	0.439834	ns	0.016473	0.026619	0.317851	ns
	AQ1021	C39 H45 P	FALSE	-0.35969	0.0164804	0.181682	-0.111759	0.0048143	0.158948	ns	-0.0951384	0.00501162	0.164524	ns
	L1061	'831.7321@8.171998'	FALSE	0.359549	0.0165258	0.181682	0.14031	0.0103461	0.230949	ns	0.121591	0.0110574	0.232955	ns
	L1767	'PC(P-18:1/20:5)'	FALSE	-0.359773	0.0164537	0.181682	-0.10463	0.0319471	0.30866	ns	-0.0979376	0.0254101	0.317186	ns
	L3764	'CE(22:6)'	FALSE	-0.359849	0.0164292	0.181682	-0.0151001	0.0142748	0.252868	ns	-0.0143303	0.0268081	0.319064	ns
	L3797	'738.5774@7.244997'	FALSE	0.359554	0.0165241	0.181682	0.00900171	0.304079	0.66857	ns	0.00717685	0.336058	0.743791	ns
	L2887	'845.7399@8.060992'	FALSE	0.358703	0.0168005	0.184322	0.248189	0.00656388	0.195523	ns	0.214856	0.0213244	0.29843	ns
	AQ0466	C36 H15 N10	FALSE	-0.358054	0.0170139	0.18628	-0.0116142	0.0555479	0.379216	ns	-0.00848552	0.184818	0.645774	ns
	AQ0341	Doxycycline	FALSE	-0.357735	0.0171197	0.186357	-0.00805931	0.422653	0.744777	ns	-0.00512099	0.574995	0.845822	ns
	L3969	'611.5473@6.5050035'	FALSE	0.357717	0.0171258	0.186357	0.0520621	0.00425482	0.149127	ns	0.0481912	0.0061688	0.185831	ns
	L5487	'835.5048@4.0359983'	FALSE	0.357828	0.0170889	0.186357	0.0257947	0.0120453	0.237411	ns	0.0245812	0.0220266	0.304115	ns
	L5554	'531.3551@2.597'	FALSE	0.356989	0.0173692	0.187855	0.0161087	0.0148532	0.257135	ns	0.0132772	0.0609179	0.456753	ns
	L2727	'undecaprenyl phosphate'	FALSE	0.35673	0.0174565	0.188417	0.14399	0.039258	0.337985	ns	0.138596	0.016432	0.271684	ns
	L1354	'1352.1908@7.3599944'	FALSE	-0.356332	0.0175913	0.189107	-0.0191049	0.0116993	0.235283	ns	-0.017689	0.0326062	0.354086	ns
	L4936	'880.716@7.6740007'	FALSE	0.356406	0.0175662	0.189107	0.0110693	0.119345	0.507986	ns	0.00893014	0.187275	0.650458	ns
	AQ0606	C32 H54 N9 O	FALSE	-0.356108	0.0176676	0.189164	-0.0146009	0.357565	0.700424	ns	-0.00919833	0.52447	0.823962	ns
	AQ0914	C17 H19 N9 O3 P2	FALSE	-0.355884	0.0177442	0.189224	-0.190095	0.07013	0.416407	ns	-0.142005	0.177969	0.63809	ns
	L1818	'TG(16:0/20:4/18:3)'	FALSE	0.355983	0.0177103	0.189224	0.00854215	0.147805	0.547288	ns	0.00558657	0.375512	0.752388	ns
	L5413	'Nirvanol'	FALSE	0.355428	0.0179012	0.190138	0.0131197	0.0453968	0.356175	ns	0.0107692	0.138155	0.594584	ns
	AQ1223	C26 H53 N15 O P	FALSE	-0.355039	0.0180358	0.19043	-0.15095	0.0690459	0.413923	ns	-0.136278	0.081366	0.501988	ns
	AQ1302	3-trans,5-cis-Octadienoyl-CoA	FALSE	-0.35518	0.017987	0.19043	-0.130463	0.0962651	0.470024	ns	-0.116797	0.0624264	0.457372	ns
	L3547	'911.7942@8.518004'	FALSE	0.355039	0.0180358	0.19043	0.178683	0.078228	0.432106	ns	0.174006	0.0401589	0.391317	ns
	L1768	'770.5892@3.4080012'	FALSE	-0.354449	0.0182418	0.192224	-0.011167	0.117911	0.507019	ns	-0.00934209	0.16082	0.626546	ns
	L4921	'532.3738@2.8379986'	FALSE	0.354329	0.0182838	0.192286	0.00732334	0.273241	0.650258	ns	0.00741683	0.20396	0.668417	ns
	L1689	'1537.1057@4.483001'	FALSE	-0.353911	0.018431	0.193453	-0.0378312	0.0323961	0.309752	ns	-0.0331424	0.0597847	0.453732	ns
	L0074	'885.7796@8.47801'	FALSE	0.35377	0.0184809	0.193505	0.194994	0.0351917	0.324079	ns	0.215726	0.0118754	0.236784	ns
	L2380	'905.7427@7.968003'	FALSE	0.353629	0.018531	0.193505	0.0274095	0.107383	0.489991	ns	0.0279783	0.0675775	0.469783	ns
	L2618	'887.7933@8.637'	FALSE	-0.35355	0.0185592	0.193505	0.00180356	0.815604	0.940484	ns	-0.00260879	0.731796	0.900114	ns
	L3576	'931.8574@10.026'	FALSE	0.353488	0.0185811	0.193505	0.0417581	0.0252597	0.296466	ns	0.0450062	0.00303153	0.130473	ns
	L0067	'931.8577@10.021991'	FALSE	0.353066	0.0187322	0.193942	0.0417706	0.0261399	0.298236	ns	0.0450082	0.00303425	0.130473	ns
	L3235	'PC(P-18:1/22:6)'	FALSE	-0.353206	0.0186817	0.193942	-0.150964	0.0301734	0.304073	ns	-0.142144	0.034207	0.362256	ns
	L5269	'815.1158@6.0969954'	FALSE	-0.353148	0.0187025	0.193942	-0.0182238	0.195759	0.592075	ns	-0.0119553	0.405819	0.771833	ns
	L0112	'923.7961@8.502009'	FALSE	0.352925	0.0187828	0.19401	0.217757	0.0274715	0.299866	ns	0.188986	0.0434369	0.400588	ns
	L3337	'1575.0839@5.351997'	FALSE	0.352643	0.0188843	0.19401	0.0129459	0.530382	0.807073	ns	0.0135199	0.504203	0.815502	ns
	L3749	'737.5951@7.8510056'	FALSE	-0.352732	0.0188521	0.19401	-0.0118502	0.102739	0.481904	ns	-0.010676	0.101228	0.544004	ns
	L4581	'737.596@7.8510056'	FALSE	-0.352732	0.0188521	0.19401	-0.0118502	0.102743	0.481904	ns	-0.0106794	0.101076	0.543833	ns
	L3979	'PA(18:3/21:0)'	FALSE	-0.35228	0.0190158	0.194985	-0.014192	0.0273894	0.299866	ns	-0.0136304	0.0324771	0.353404	ns
	AQ0899	Spirolucidine	FALSE	0.351797	0.0191917	0.196411	0.142846	0.0236669	0.292111	ns	0.132325	0.0502221	0.429141	ns
	AQ0352	Norvaline	FALSE	-0.351667	0.0192393	0.196521	-0.0189192	0.0244707	0.295868	ns	-0.0146076	0.106629	0.554677	ns
	AQ0624	(±)-Tryptophan	FALSE	-0.351034	0.0194726	0.198457	-0.022592	0.144985	0.543119	ns	-0.018241	0.199728	0.662904	ns
	L2425	'22:2-Glc-Sitosterol'	FALSE	0.350951	0.0195033	0.198457	0.0404503	0.0163532	0.270405	ns	0.0410005	0.00649963	0.192534	ns
	L2068	'844.7143@7.614008'	FALSE	0.350669	0.0196081	0.199144	-0.00201147	0.910918	0.970238	ns	4.81e-05	0.997699	0.998636	ns
	AQ1036	C18 H43 N9 O2 P2	FALSE	-0.349965	0.0198722	0.199545	-0.0318167	0.720687	0.912539	ns	-0.0251404	0.755691	0.90783	ns
	L2446	'PC(O-20:0/22:6)'	FALSE	-0.350247	0.0197662	0.199545	-0.152713	0.0179567	0.273286	ns	-0.139903	0.0170626	0.274857	ns
	L2795	'950.7303@7.802996'	FALSE	-0.350106	0.0198191	0.199545	-0.0338571	0.0465418	0.356571	ns	-0.0304536	0.0619744	0.457372	ns
	L4769	'935.8923@8.971003'	FALSE	0.350151	0.019802	0.199545	0.0113993	0.0915934	0.460658	ns	0.00996147	0.0957467	0.534018	ns
	L5107	'PG(O-20:0/16:0)'	FALSE	0.349986	0.0198641	0.199545	0.0146577	0.0394317	0.338022	ns	0.0149877	0.0226396	0.306856	ns
	L3864	'749.6522@7.625'	FALSE	0.349558	0.0200261	0.200336	0.0147763	0.0392354	0.337985	ns	0.012841	0.0447845	0.408889	ns
	L4782	'749.6514@7.625'	FALSE	0.349558	0.0200261	0.200336	0.0147758	0.0392349	0.337985	ns	0.0128408	0.0447765	0.408889	ns
	L0372	'PC(24:0/0:0)'	FALSE	-0.349401	0.0200856	0.200555	-0.23425	0.0175419	0.273286	ns	-0.196401	0.0379366	0.38435	ns
	AQ0283	SM(d18:0/16:1)	FALSE	-0.348743	0.020337	0.202307	-0.0108428	0.143591	0.542228	ns	-0.00806786	0.262558	0.711371	ns
	L0954	'1090.6572@1.2789998'	FALSE	-0.348837	0.0203009	0.202307	-0.104051	0.063063	0.401735	ns	-0.0985753	0.104838	0.551666	ns
	AQ0335	LysoPC(20:4)	FALSE	-0.348563	0.0204065	0.202621	-0.0119515	0.12953	0.52223	ns	-0.00905615	0.24077	0.698107	ns
	L1305	'PE(P-20:0/15:1)'	FALSE	-0.347992	0.0206276	0.204056	-0.0382495	0.0424461	0.345086	ns	-0.0324353	0.0776735	0.497172	ns
	L3767	'953.8413@9.166993'	FALSE	0.34771	0.0207374	0.204763	0.00611225	0.779598	0.931434	ns	0.00827522	0.660731	0.87756	ns
	L0993	'604.5427@9.476994'	FALSE	0.347569	0.0207926	0.204928	0.174862	0.0288248	0.304073	ns	0.166677	0.00458242	0.159672	ns
	L4579	'22:3-Glc-cholesterol'	FALSE	0.347118	0.0209697	0.206293	0.00832852	0.318073	0.677302	ns	0.0077993	0.274598	0.717533	ns
	AQ1277	Lamotrigine	FALSE	-0.345877	0.0214636	0.206577	-0.12903	0.0641601	0.405455	ns	-0.098868	0.147404	0.608262	ns
	L1348	'2303.6343@4.4909983'	FALSE	-0.345877	0.0214636	0.206577	-0.222785	0.00763228	0.20977	ns	-0.207803	0.0142871	0.251369	ns
	L1560	'597.344@1.3219995'	FALSE	-0.346453	0.021233	0.206577	-0.0135356	0.278774	0.654087	ns	-0.0103212	0.460276	0.804918	ns
	L2054	'1020.6175@1.2799993'	FALSE	-0.346723	0.0211258	0.206577	-0.138408	0.0284228	0.303103	ns	-0.124403	0.0759156	0.496404	ns
	L2383	'PC(O-22:2/22:3)'	FALSE	-0.345877	0.0214636	0.206577	-0.135431	0.0809686	0.437565	ns	-0.108559	0.174831	0.637583	ns
	L3482	'899.793@8.354003'	FALSE	-0.345991	0.0214181	0.206577	-0.0105492	0.0409475	0.342915	ns	-0.00936732	0.103554	0.548709	ns
	L3886	'775.6666@7.6309977'	FALSE	0.346132	0.0213615	0.206577	0.0171238	0.0228937	0.291106	ns	0.0155595	0.0644301	0.462529	ns
	L4401	'775.6659@7.6340017'	FALSE	0.346132	0.0213615	0.206577	0.017369	0.0210643	0.279412	ns	0.0155688	0.0625267	0.457372	ns
	L4933	'412.7834@6.1540003'	FALSE	-0.345974	0.0214246	0.206577	-0.00497539	0.440545	0.751854	ns	-0.0054539	0.363374	0.746694	ns
	AQ0690	C12 H18 N6	FALSE	-0.344891	0.0218633	0.206694	-0.0107508	0.53076	0.807191	ns	-0.00735532	0.636996	0.867171	ns
	AQ1059	C12 H19 N O2	FALSE	-0.345173	0.0217485	0.206694	-0.270083	0.126667	0.517538	ns	-0.26899	0.0851558	0.511895	ns
	L2637	'761.6532@7.5499954'	FALSE	0.345749	0.0215152	0.206694	0.00500152	0.490897	0.785082	ns	0.0067608	0.244232	0.698107	ns
	L2724	'689.6106@8.5859995'	FALSE	-0.345221	0.0217287	0.206694	-0.0224944	0.0649387	0.408318	ns	-0.0225042	0.0425504	0.399107	ns
	L2819	'884.7269@9.1640005'	FALSE	0.344929	0.0218478	0.206694	0.0110104	0.206946	0.596767	ns	0.0117174	0.076098	0.496404	ns
	L2850	'853.5441@3.9330008'	FALSE	-0.344898	0.0218603	0.206694	-0.0141512	0.0251942	0.296466	ns	-0.0121953	0.090235	0.521659	ns
	L2886	'689.6123@8.5859995'	FALSE	-0.345221	0.0217287	0.206694	-0.0224944	0.0649387	0.408318	ns	-0.0225042	0.0425504	0.399107	ns
	L3175	'763.6688@7.7680044'	FALSE	0.345032	0.0218058	0.206694	0.0729032	0.0239348	0.292892	ns	0.0648343	0.0197119	0.291732	ns
	L4319	'TG(20:1/22:6/20:3)'	FALSE	-0.344973	0.0218298	0.206694	-0.0164422	0.0172647	0.273286	ns	-0.0211949	0.0012817	0.0785519	ns
	L3572	'873.7746@8.04101'	FALSE	0.344339	0.0220895	0.208463	0.0263721	0.0953655	0.468379	ns	0.0211489	0.132425	0.589078	ns
	AQ0719	Fomepizole	FALSE	0.343622	0.0223864	0.210519	0.0151924	0.326801	0.683824	ns	0.0157568	0.242593	0.698107	ns
	L1706	'1264.6989@3.9249995'	FALSE	-0.343622	0.0223864	0.210519	-0.478739	0.0120114	0.237411	ns	-0.405718	0.0277943	0.322172	ns
	L2508	'418.3053@6.1090026'	FALSE	-0.343058	0.0226223	0.211974	-0.228039	0.0828848	0.444163	ns	-0.191293	0.155981	0.619748	ns
	L1249	'1661.169@5.670997'	FALSE	0.342825	0.0227206	0.212165	-0.00466841	0.694654	0.898882	ns	7.89e-05	0.994226	0.998636	ns
	AQ1057	o-Tyrosine	FALSE	-0.342495	0.0228602	0.212723	-0.204275	0.0734347	0.422189	ns	-0.161547	0.120054	0.579845	ns
	AQ1158	C6 H8	FALSE	-0.342495	0.0228602	0.212723	-0.204275	0.0734366	0.422189	ns	-0.161547	0.120051	0.579845	ns
	L0679	'763.6688@7.7689967'	FALSE	0.342354	0.02292	0.212752	0.0718328	0.0287445	0.304073	ns	0.0638269	0.0221675	0.304115	ns
	L5481	'712.5247@6.944'	FALSE	0.342299	0.0229431	0.212752	0.0126883	0.0479579	0.357139	ns	0.00983259	0.115541	0.573085	ns
	AQ0068	Gamma-Butyrolactone	FALSE	-0.342003	0.0230694	0.213467	-0.015031	0.0144757	0.253198	ns	-0.0130443	0.0533108	0.435303	ns
	L2707	'665.6123@8.893995'	FALSE	-0.341931	0.0231002	0.213467	-0.806799	0.0164852	0.270405	ns	-0.757441	0.038747	0.387615	ns
	L5363	'849.6636@6.860996'	FALSE	-0.341548	0.0232644	0.214612	-0.0158207	0.0378521	0.331953	ns	-0.0158176	0.0330373	0.356589	ns
	L2549	'522.4661@8.314003'	FALSE	0.341415	0.0233216	0.214768	0.0254525	0.0414335	0.343277	ns	0.0247166	0.0250548	0.317186	ns
	AQ0823	C46 H100 N12 O P S3	FALSE	-0.341085	0.0234642	0.214967	-0.0741534	0.427274	0.744777	ns	-0.0742311	0.349722	0.743791	ns
	AQ1180	C6 H8 N3 P2	FALSE	-0.341085	0.0234642	0.214967	-0.223868	0.00723623	0.207439	ns	-0.191456	0.0184068	0.281186	ns
	L3268	'673.5991@6.9599986'	FALSE	0.341262	0.0233875	0.214967	0.00979032	0.17139	0.576928	ns	0.00679963	0.348532	0.743791	ns
	L4509	'784.5967@7.7629995'	FALSE	0.340969	0.0235145	0.215059	0.012717	0.0681737	0.413923	ns	0.0104823	0.112513	0.567567	ns
	AQ1243	4,7-Didehydroneophysalin B	FALSE	0.340521	0.0237095	0.216471	0.178609	0.0229565	0.291106	ns	0.169885	0.0151877	0.258725	ns
	AQ0033	6-Acetyl-1,2,3,4-tetrahydropyridine _x000D_ AQ0034 X34 34 Isoprene_x000D_ AQ0035 X35 35 C31 H62 N3 P S_x000D_ AQ0036 X36 36 C10 H16 O3_x000D_ AQ0037 X37 37 C3 H9 N2 O5_x000D_ AQ0038 X38 38 C46 H97 N8 O17 P_x000D_ AQ0039 X39 39 C23 H35 O4 _x000D_ AQ0040 X40 40 C5 H2 N4 O_x000D_ AQ0041 X41 41 C7 H17 N O3_x000D_ AQ0042 X42 42 C20 H42 O5_x000D_ AQ0043 X43 43 C13 H23 N O2_x000D_ AQ0044 X44 44 3-Mercap…	FALSE	-0.339606	0.0241125	0.219774	-0.0149444	0.0234877	0.291931	ns	-0.0122118	0.0774915	0.497172	ns
	L3005	'TG(20:4/20:4/20:4)'	FALSE	0.339307	0.0242451	0.219876	0.0128049	0.0193237	0.273286	ns	0.0118733	0.0213055	0.29843	ns
	L3132	'891.6829@7.2650084'	FALSE	0.339302	0.0242473	0.219876	0.00657105	0.538512	0.812721	ns	0.00598448	0.532611	0.828703	ns
	L5538	'945.8326@7.7919946'	FALSE	0.339432	0.0241896	0.219876	0.0200227	0.00319813	0.130787	ns	0.0191561	0.0048934	0.163073	ns
	L0957	'902.6463@6.3859925'	FALSE	0.338631	0.0245478	0.222181	0.247961	0.108612	0.493005	ns	0.226657	0.126743	0.586033	ns
	L1126	'TG(14:1/18:3/14:1)'	FALSE	0.338548	0.0245849	0.222181	0.07491	0.0275571	0.299866	ns	0.063416	0.0430154	0.400193	ns
	AQ0927	C25 H24 O	FALSE	-0.338266	0.0247122	0.222201	-0.141116	0.121411	0.509735	ns	-0.0987939	0.269676	0.713251	ns
	L3889	'562.5316@9.825004'	FALSE	-0.338438	0.0246346	0.222201	-0.0150861	0.0510552	0.366471	ns	-0.0129872	0.112088	0.567033	ns
	L2563	'PE(O-18:0/18:4)'	FALSE	-0.337984	0.02484	0.222974	-0.0190839	0.32184	0.681679	ns	-0.0177073	0.374837	0.75193	ns
	AQ0450	C24 H50 N O7 P Esi+0.512	FALSE	0.33761	0.0250105	0.223756	0.0162994	0.150741	0.550419	ns	0.0161135	0.166182	0.63024	ns
	L1719	'873.654@6.359003'	FALSE	-0.337609	0.0250109	0.223756	-0.0404511	0.00118986	0.0746389	ns	-0.0380025	0.00260491	0.124109	ns
	AQ1250	C16 H11 O28 P2 S	FALSE	0.336293	0.0256184	0.228423	0.13386	0.0200522	0.276137	ns	0.118937	0.04292	0.400193	ns
	L2939	'TG(16:0/14:0/20:5)'	FALSE	0.336303	0.0256137	0.228423	0.00747311	0.139229	0.53717	ns	0.00422491	0.428571	0.787071	ns
	L2064	'763.6584@7.7680044'	FALSE	0.336152	0.0256841	0.228627	0.073233	0.024466	0.295868	ns	0.0650496	0.0200914	0.292148	ns
	AQ0125	5,7alpha-Dihydro-1,4,4,7a-tetramethyl-4H-indene	FALSE	0.335882	0.0258107	0.228657	0.00947739	0.184735	0.582925	ns	0.00780821	0.255064	0.701392	ns
	AQ0662	C16 H31 N2 O P3	FALSE	0.33587	0.0258161	0.228657	-0.0128529	0.546876	0.817277	ns	-0.00635668	0.757721	0.907909	ns
	L3546	'829.5837@5.6700053'	FALSE	0.336011	0.0257501	0.228657	0.347621	0.0512767	0.366608	ns	0.337674	0.0161024	0.269993	ns
	L3272	'818.5921@5.2829967'	FALSE	0.335546	0.0259684	0.229625	0.00939789	0.28341	0.657402	ns	0.00901959	0.269627	0.713251	ns
	AQ0798	C10 H20 N2 O	FALSE	-0.335307	0.0260817	0.230245	-0.184664	0.0583567	0.387894	ns	-0.141575	0.150674	0.613277	ns
	L1736	'522.4662@8.314003'	FALSE	0.335213	0.0261261	0.230255	0.0254525	0.0428079	0.346887	ns	0.0247186	0.0256601	0.317305	ns
	L2443	'880.7401@8.674005'	FALSE	-0.335119	0.0261707	0.230268	-0.0125386	0.00628029	0.188127	ns	-0.0116647	0.0160927	0.269993	ns
	L5306	'886.7062@8.077'	FALSE	0.335025	0.0262154	0.230281	0.0358875	0.066323	0.411979	ns	0.0324287	0.0646116	0.462529	ns
	L2780	'573.3429@1.3850005'	FALSE	-0.334508	0.0264619	0.232064	-0.0230956	0.0412732	0.343277	ns	-0.0258593	0.0429705	0.400193	ns
	AQ0706	C16 H32 O10	FALSE	-0.334179	0.0266198	0.233066	-0.00369111	0.868071	0.95877	ns	-0.00847717	0.668605	0.879539	ns
	AQ0273	C12 H6 N4 O4 P	FALSE	-0.334044	0.0266849	0.233252	-0.018651	0.0107283	0.233814	ns	-0.0146299	0.0460908	0.413283	ns
	L0994	'PC(P-18:1/20:5)'	FALSE	-0.333897	0.0267558	0.233489	-0.169806	0.0567954	0.38388	ns	-0.152225	0.0512594	0.429994	ns
	L1146	'791.673@6.416994'	FALSE	-0.333756	0.026824	0.233702	-0.25513	0.0245613	0.296209	ns	-0.21264	0.0403896	0.391317	ns
	L5080	'854.7285@8.143004'	FALSE	0.333615	0.0268923	0.233915	0.363589	0.000850201	0.0635767	ns	0.318931	0.00623203	0.186681	ns
	L5506	'TG(12:0/12:0/18:4)[iso3]'	FALSE	0.333478	0.0269591	0.234114	0.00950722	0.22584	0.611043	ns	0.00888869	0.145936	0.607422	ns
	L3204	'TG(18:0/20:4/18:1)'	FALSE	0.333192	0.0270982	0.234939	0.249494	0.00225266	0.111214	ns	0.233373	0.00548525	0.174091	ns
	AQ0227	Nirurin	FALSE	-0.332965	0.0272096	0.235522	-0.0102176	0.151747	0.55042	ns	-0.00840175	0.18348	0.643668	ns
	AQ0509	3-(6'-Methylthio)hexylmalic acid	FALSE	-0.332816	0.0272824	0.235769	-0.0250212	0.0292293	0.304073	ns	-0.0226372	0.0551174	0.44127	ns
	L0229	'26-Hydroxycholest-4-en-3-one'	FALSE	0.332382	0.0274965	0.235859	0.00990076	0.169472	0.576293	ns	0.00937732	0.176874	0.638077	ns
	L1449	'1523.0803@4.483001'	FALSE	-0.332488	0.0274443	0.235859	-0.307937	0.0169021	0.271055	ns	-0.285082	0.0270996	0.321094	ns
	L2402	'TG(16:1/16:1/16:1)'	FALSE	0.332629	0.0273748	0.235859	0.155151	0.030014	0.304073	ns	0.128546	0.0276825	0.322172	ns
	L2639	'2475.9717@6.2239995'	FALSE	-0.332347	0.027514	0.235859	-0.376577	0.026801	0.299866	ns	-0.355554	0.00389937	0.151762	ns
	L2907	'870.693@7.1210017'	FALSE	0.332372	0.0275014	0.235859	0.0143611	0.02461	0.296209	ns	0.0142432	0.0212044	0.298316	ns
	L0226	'735.6493@7.5920033'	FALSE	-0.332139	0.027617	0.235983	-0.017362	0.0117223	0.235283	ns	-0.0164816	0.0238595	0.314771	ns
	L2813	'891.826@9.669004'	FALSE	0.332191	0.0275913	0.235983	0.0137896	0.0251069	0.296466	ns	0.0126671	0.0264306	0.317594	ns
	L3558	'829.5324@5.1600027'	FALSE	-0.331924	0.0277238	0.236139	-0.018361	0.383069	0.71659	ns	-0.0152044	0.455184	0.801984	ns
	L4975	'711.5757@7.0'	FALSE	0.331924	0.0277238	0.236139	0.487478	0.0102956	0.230949	ns	0.440522	0.0131988	0.248678	ns
	L3363	'870.7435@8.142009'	FALSE	0.331583	0.0278938	0.237057	0.00841601	0.458347	0.766481	ns	0.0130232	0.180996	0.641243	ns
	AQ0552	C29 H19 N16 P2	FALSE	-0.331125	0.0281239	0.238405	-0.0161976	0.132725	0.52856	ns	-0.0096632	0.390267	0.760008	ns
	L4889	'PG(O-20:0/16:0)'	FALSE	0.330906	0.0282342	0.23896	0.00940773	0.168757	0.575663	ns	0.0120517	0.0518553	0.430004	ns
	AQ0972	C26 H41 N8 O3	FALSE	-0.330514	0.0284329	0.23988	-0.204613	0.0698948	0.415671	ns	-0.159643	0.127242	0.586667	ns
	L5063	'684.5456@8.019001'	FALSE	-0.330597	0.0283912	0.23988	-0.0389912	0.0025669	0.119015	ns	-0.0368966	0.0029967	0.130473	ns
	L0068	'PS(P-20:0/16:1)'	FALSE	-0.330092	0.0286485	0.240028	-0.179198	0.0105347	0.233814	ns	-0.13433	0.0760604	0.496404	ns
	L0150	'16:2-Glc-Campesterol'	FALSE	0.330092	0.0286485	0.240028	0.0792302	0.131485	0.525588	ns	0.0826115	0.0407305	0.391656	ns
	L2314	'22:3-Glc-Sitosterol'	FALSE	0.330092	0.0286485	0.240028	-0.0168732	0.309346	0.670229	ns	-0.0142475	0.366474	0.747124	ns
	L3378	'885.7761@8.071005'	FALSE	0.330039	0.0286756	0.240028	0.00407346	0.644051	0.870836	ns	0.00544917	0.512022	0.819359	ns
	AQ1125	Ikshusterol	FALSE	0.329951	0.0287207	0.240029	0.0869801	0.181459	0.580067	ns	0.0603245	0.334757	0.743791	ns
	L1507	'883.7668@8.2109995'	FALSE	0.32981	0.028793	0.240257	0.0072827	0.696514	0.9001	ns	0.00593608	0.717185	0.895558	ns
	L1735	'950.7556@9.505004'	FALSE	-0.329669	0.0288655	0.240486	-0.342703	0.0111285	0.233814	ns	-0.28072	0.0277547	0.322172	ns
	L0050	'TG(16:1/16:1/16:1)'	FALSE	0.329105	0.029157	0.242535	0.152366	0.0305018	0.304073	ns	0.128475	0.0233252	0.31015	ns
	AQ0738	Dihydroisomorphine-6-glucuronide	FALSE	-0.328823	0.0293036	0.243375	-0.00183527	0.931098	0.978442	ns	-0.00318227	0.869374	0.960128	ns
	AQ0235	C15 H29 N O	FALSE	-0.328412	0.0295183	0.24445	-0.012282	0.0307314	0.304073	ns	-0.0102118	0.0998485	0.542222	ns
	L1617	'1601.0771@4.811003'	FALSE	0.3284	0.0295247	0.24445	0.200644	0.0610671	0.395332	ns	0.166024	0.131095	0.589078	ns
	L0739	'TG(18:1/18:0/18:1)[iso6]'	FALSE	0.327977	0.0297472	0.245592	0.588014	0.0290677	0.304073	ns	0.476695	0.0164141	0.271684	ns
	L4499	'943.8243@7.579994'	FALSE	0.327963	0.0297548	0.245592	0.0159413	0.0537622	0.37605	ns	0.0140313	0.069803	0.477388	ns
	L1957	'855.5787@4.3670015'	FALSE	-0.32784	0.0298196	0.245747	-0.0132005	0.0559772	0.379734	ns	-0.0119014	0.0947362	0.53189	ns
	AQ0968	C15 H6 N7 O	FALSE	-0.327273	0.0301211	0.24718	-0.0494735	0.0455471	0.356175	ns	-0.044796	0.0654627	0.464158	ns
	AQ1235	6-Keto-decanoylcarnitine	FALSE	-0.326991	0.0302717	0.24718	-0.120283	0.0690876	0.413923	ns	-0.0975942	0.107974	0.558591	ns
	L2964	'735.6384@7.4970045'	FALSE	0.327037	0.030247	0.24718	0.0126212	0.262502	0.643981	ns	0.0127396	0.187523	0.650458	ns
	L3047	'917.8036@7.6029973'	FALSE	0.327192	0.0301642	0.24718	0.0147168	0.029435	0.304073	ns	0.0138135	0.0413727	0.392838	ns
	L3086	'908.7708@8.205996'	FALSE	0.327108	0.0302088	0.24718	0.00977315	0.169043	0.575663	ns	0.0124954	0.0587479	0.449594	ns
	AQ1181	3-Hydroxyomeprazole	FALSE	-0.326568	0.0304988	0.248274	-0.0899394	0.124412	0.51378	ns	-0.089664	0.115537	0.573085	ns
	L4500	'PA(18:1/22:0)'	FALSE	0.326572	0.0304967	0.248274	0.016484	0.0362604	0.327696	ns	0.0150711	0.0434997	0.400588	ns
	L0283	'605.6106@7.0989995'	FALSE	0.326145	0.0307274	0.249754	0.132984	0.0138661	0.249477	ns	0.105213	0.0291353	0.33212	ns
	L0599	'739.6328@6.8829975'	FALSE	0.325983	0.0308153	0.250087	0.0143695	0.0288699	0.304073	ns	0.0116668	0.0627672	0.457372	ns
	AQ0192	C4 H10 O3	FALSE	-0.325709	0.0309645	0.250916	-0.0109605	0.0913426	0.459904	ns	-0.0089379	0.180256	0.641057	ns
	AQ0121	11Z-Octadecenylcarnitine	FALSE	0.325441	0.0311111	0.251206	0.0137489	0.0307448	0.304073	ns	0.0114828	0.0667318	0.467446	ns
	L2052	'913.8098@8.828002'	FALSE	0.32544	0.0311114	0.251206	0.18507	0.0260665	0.298236	ns	0.193672	0.016458	0.271684	ns
	L2626	'PC(P-16:0/18:4)'	FALSE	-0.3253	0.0311887	0.251206	-0.0207546	0.304192	0.66857	ns	-0.0137281	0.509637	0.818297	ns
	L2781	'PC(22:1/20:5)'	FALSE	0.3253	0.0311887	0.251206	0.16895	0.149304	0.549962	ns	0.204017	0.0830689	0.505044	ns
	L2381	'929.8413@9.439011'	FALSE	0.325159	0.0312661	0.251449	0.0386187	0.0193687	0.273286	ns	0.0425939	0.00382515	0.151717	ns
	L0545	'PS(22:6/15:0)'	FALSE	-0.324595	0.0315775	0.25319	-0.23815	0.0381214	0.332673	ns	-0.196234	0.101518	0.544562	ns
	L3540	'834.0933@5.674003'	FALSE	0.324595	0.0315775	0.25319	0.227238	0.140004	0.537685	ns	0.230387	0.106508	0.55459	ns
	AQ0901	C10 H7 N7 O2 P	FALSE	-0.324313	0.0317341	0.253683	-0.142389	0.096526	0.470024	ns	-0.105389	0.230794	0.696847	ns
	L4637	'655.5879@6.789001'	FALSE	0.323842	0.0319971	0.255402	0.0165177	0.0222534	0.290692	ns	0.0147867	0.0688897	0.475002	ns
	AQ0338	Diethanolamine	FALSE	-0.323655	0.0321021	0.255676	-0.0138099	0.118577	0.507799	ns	-0.00954333	0.295878	0.73239	ns
	L1092	'2478.7847@5.6730022'	FALSE	0.323608	0.0321285	0.255676	0.16664	0.100294	0.475359	ns	0.164075	0.0589212	0.450097	ns
	L1563	'522.4658@8.616006'	FALSE	0.323197	0.0323607	0.255676	0.0280161	0.0804647	0.436754	ns	0.0232144	0.0885603	0.520621	ns
	L2265	'1625.9526@1.2799993'	FALSE	-0.323185	0.0323671	0.255676	-0.265657	0.00623553	0.187841	ns	-0.253189	0.0157765	0.267048	ns
	L3080	'684.5321@6.898001'	FALSE	0.323293	0.0323062	0.255676	0.0136003	0.0202707	0.276137	ns	0.0119256	0.0217399	0.302514	ns
	L4504	'TG(18:4/14:1/20:5)'	FALSE	0.323185	0.0323671	0.255676	0.188023	0.00408936	0.14685	ns	0.183054	0.0134526	0.250908	ns
	L5279	'585.3134@1.57'	FALSE	-0.323185	0.0323671	0.255676	-0.236775	0.00761939	0.20977	ns	-0.206281	0.0257119	0.317305	ns
	L0073	'901.8122@8.974994'	FALSE	0.322735	0.0326226	0.256554	0.020166	0.0138962	0.249477	ns	0.0257996	0.000881772	0.0602771	ns
	L2339	'TG(14:1/18:4/22:5)'	FALSE	0.322763	0.0326071	0.256554	0.0391734	0.016011	0.268541	ns	0.0402511	0.0142615	0.251369	ns
	L5203	'945.8313@7.7929997'	FALSE	0.322736	0.0326222	0.256554	0.0200239	0.00287159	0.125502	ns	0.0184241	0.00685891	0.196267	ns
	AQ0653	C42 H75 N34 P	FALSE	-0.322481	0.032768	0.257072	-0.00357013	0.844684	0.950317	ns	0.00653208	0.691083	0.884175	ns
	AQ0749	C6 H9 N O	FALSE	-0.32234	0.0328487	0.257072	-0.0723866	0.0484862	0.35857	ns	-0.0530535	0.145991	0.607422	ns
	AQ1048	2,5-Dimethyl-3(2H)-furanone	FALSE	-0.322199	0.0329295	0.257072	-0.0331227	0.495165	0.787655	ns	-0.022767	0.62995	0.865228	ns
	L0357	'Janthitrem C'	FALSE	-0.322199	0.0329295	0.257072	-0.142929	0.0235832	0.291931	ns	-0.114297	0.101076	0.543833	ns
	AQ0012	p-Octopamine	FALSE	0.321959	0.0330676	0.257583	0.00973108	0.125032	0.514486	ns	0.00854747	0.12961	0.588654	ns
	L1372	'822.5909@5.733001'	FALSE	-0.321917	0.0330916	0.257583	-0.0039298	0.844923	0.950317	ns	0.00141267	0.93885	0.992474	ns
	AQ0827	C37 H78 N23 P	FALSE	-0.321776	0.033173	0.25784	-0.198326	0.0885004	0.456117	ns	-0.146052	0.206714	0.673986	ns
	AQ1032	L-Agaridoxin	FALSE	-0.321635	0.0332544	0.258097	-0.0436235	0.385647	0.718976	ns	-0.0234496	0.612078	0.859069	ns
	AQ0783	Arachidonoylmorpholine	FALSE	-0.321494	0.0333361	0.258355	-0.103295	0.0225276	0.290692	ns	-0.0849211	0.0860537	0.513058	ns
	L0761	'TG(18:2/18:2/20:2)[iso3]'	FALSE	-0.321248	0.0334789	0.258825	-0.0105536	0.0928028	0.462885	ns	-0.0092167	0.123097	0.580328	ns
	L5811	'2951.1619@3.8899996'	FALSE	-0.321139	0.0335424	0.258825	-0.0156503	0.0224725	0.290692	ns	-0.0151108	0.0342958	0.362256	ns
	L1323	'520.4544@8.291009'	FALSE	0.320701	0.0337986	0.259165	0.00823602	0.276852	0.652794	ns	0.00637549	0.306419	0.739441	ns
	L1484	'710.5522@7.3280025'	FALSE	0.320729	0.0337823	0.259165	0.00771826	0.266623	0.644494	ns	0.00727812	0.226837	0.693792	ns
	L2479	'PE(O-18:0/18:4)'	FALSE	-0.320648	0.0338295	0.259165	-0.138682	0.011745	0.235283	ns	-0.139354	0.0040824	0.153956	ns
	L3534	'TG(14:1/18:2/20:5)'	FALSE	0.32093	0.0336644	0.259165	0.166882	0.011179	0.233814	ns	0.151854	0.0228156	0.307204	ns
	L3600	'849.5667@5.674003'	FALSE	0.320789	0.0337468	0.259165	0.493837	0.0552297	0.379216	ns	0.474985	0.035702	0.371078	ns
	AQ0856	Piperideine	FALSE	-0.320366	0.0339953	0.260061	-0.104905	0.0402148	0.342021	ns	-0.0817473	0.11453	0.570191	ns
	AQ0751	C29 H61 N5 O2	FALSE	-0.319944	0.0342452	0.260479	-0.0847078	0.0366981	0.328313	ns	-0.0714251	0.0891238	0.521321	ns
	L1624	'DG(P-14:0/18:1)'	FALSE	0.319997	0.0342135	0.260479	0.0111764	0.305537	0.670098	ns	0.00596799	0.624787	0.864919	ns
	L0596	'PC(O-16:1/0:0)'	FALSE	-0.319239	0.0346652	0.262923	-0.192771	0.100925	0.476353	ns	-0.148635	0.174338	0.637583	ns
	AQ0322	376.2056@0.31399968	FALSE	0.319023	0.0347944	0.263528	0.0108809	0.138923	0.536766	ns	0.00937895	0.244208	0.698107	ns
	AQ0058	C24 H53 N O P S	FALSE	-0.318928	0.0348515	0.263586	-0.0177949	0.00277195	0.124193	ns	-0.0172979	0.0142217	0.251369	ns
	AQ0694	C14 H32 O2 S2	FALSE	-0.318534	0.0350893	0.265009	-0.00148819	0.933272	0.978854	ns	0.00663781	0.683192	0.882613	ns
	L5214	'651.6639@6.5939965'	FALSE	-0.318252	0.0352602	0.265923	-0.146706	0.07897	0.433198	ns	-0.149375	0.0294915	0.333861	ns
	AQ0019	C9 H16 N2 O2	FALSE	-0.316766	0.0361722	0.267335	-0.0143166	0.032765	0.311413	ns	-0.0113596	0.0459434	0.413283	ns
	AQ0170	215.1531@0.33900025	FALSE	-0.317845	0.0355081	0.267335	-0.0139411	0.0417202	0.34329	ns	-0.0108061	0.109547	0.562723	ns
	AQ0281	Phytuberin	FALSE	-0.316937	0.0360667	0.267335	-0.00893412	0.217925	0.604251	ns	-0.00947837	0.133953	0.590745	ns
	AQ0724	Erysopine	FALSE	0.316984	0.0360375	0.267335	-0.0259499	0.178425	0.578332	ns	-0.0285071	0.140737	0.599849	ns
	AQ0834	2-Furanmethanol	FALSE	-0.316702	0.0362122	0.267335	-0.0773249	0.0461264	0.356479	ns	-0.0582912	0.131693	0.589078	ns
	AQ1310	C37 H26 N5 O7 P	FALSE	0.316561	0.0362998	0.267335	0.126783	0.0252417	0.296466	ns	0.111375	0.0400468	0.391138	ns
	L0023	'921.7811@8.228009'	FALSE	0.317407	0.0357769	0.267335	0.17998	0.0457576	0.356175	ns	0.209789	0.00925127	0.21635	ns
	L0617	'PC(O-1:0/16:0)'	FALSE	0.316843	0.0361248	0.267335	0.129724	0.120163	0.508118	ns	0.129337	0.0864922	0.514132	ns
	L1881	'913.8089@8.827008'	FALSE	0.317548	0.0356903	0.267335	0.0217486	0.273933	0.650258	ns	0.032425	0.0753483	0.496007	ns
	L2524	'3146.2312@4.967002'	FALSE	-0.317733	0.0355765	0.267335	-0.0119935	0.29304	0.664477	ns	-0.00997823	0.430967	0.788494	ns
	L2693	'TG(14:1/18:2/20:5)'	FALSE	0.317407	0.0357769	0.267335	0.163954	0.0130262	0.245427	ns	0.148351	0.0244976	0.316883	ns
	L2778	'919.8575@9.4920025'	FALSE	-0.317266	0.0358636	0.267335	-0.0229649	0.265191	0.644293	ns	-0.0141008	0.499032	0.812416	ns
	L3774	'PA(22:4/19:0)'	FALSE	-0.317337	0.0358195	0.267335	-0.0161373	0.0307647	0.304073	ns	-0.0166199	0.04778	0.419551	ns
	L4758	'PC(22:6/18:3)'	FALSE	0.317125	0.0359505	0.267335	0.0012543	0.944805	0.98335	ns	-0.00355842	0.826073	0.941158	ns
	L5536	'651.6641@6.5939965'	FALSE	-0.316561	0.0362998	0.267335	-0.146706	0.0764957	0.429342	ns	-0.149486	0.0290614	0.33212	ns
	L1043	'PE(20:5/0:0)'	FALSE	-0.316138	0.0365635	0.268166	-0.103878	0.0165258	0.270405	ns	-0.0944617	0.0308651	0.343575	ns
	L5324	'650.6676@6.678999'	FALSE	0.316239	0.0365002	0.268166	0.0182929	0.00836767	0.213453	ns	0.0165905	0.027338	0.322172	ns
	L5056	'771.5405@3.0800014'	FALSE	-0.315997	0.0366518	0.268444	-0.173165	0.0126258	0.242081	ns	-0.139316	0.0668908	0.467446	ns
	L2379	'TG(12:0/14:1/18:4)[iso6]'	FALSE	0.315619	0.0368897	0.269446	0.0113548	0.286866	0.660437	ns	0.0114269	0.222728	0.69096	ns
	L0173	'TG(14:1/o-18:0/20:1)'	FALSE	-0.315152	0.0371852	0.269757	-0.129474	0.0592731	0.388261	ns	-0.113615	0.0798523	0.50032	ns
	L1616	'532.3741@2.8430011'	FALSE	0.315208	0.0371491	0.269757	0.00733173	0.293059	0.664477	ns	0.00938492	0.113848	0.569991	ns
	L2489	'22:3-Glc-cholesterol'	FALSE	0.31521	0.0371479	0.269757	0.00122118	0.889231	0.963374	ns	0.00540253	0.451487	0.801127	ns
	L3910	'722.5978@8.928999'	FALSE	-0.315055	0.0372465	0.269834	-0.0288211	0.0183365	0.273286	ns	-0.0296696	0.019617	0.291358	ns
	L3451	'869.7408@7.934998'	FALSE	0.314835	0.0373862	0.27048	-0.00442746	0.610521	0.853513	ns	-0.00483852	0.547201	0.83697	ns
	AQ0844	C21 H42 N2 O3	FALSE	-0.314588	0.0375443	0.270888	-0.0815179	0.0430362	0.347154	ns	-0.0634974	0.124063	0.581799	ns
	AQ1142	C19 H21 N17 O3 P3	FALSE	-0.314588	0.0375443	0.270888	-0.0768393	0.0227587	0.291006	ns	-0.063132	0.0548014	0.441139	ns
	AQ1007	C13 H22 N4 O	FALSE	-0.314165	0.0378155	0.271375	-0.129136	0.0131209	0.24593	ns	-0.111184	0.0345781	0.363423	ns
	L1714	'889.5139@4.6669946'	FALSE	0.314387	0.0376726	0.271375	0.295783	0.0467305	0.356973	ns	0.257099	0.0892659	0.521321	ns
	L2581	'1491.1248@5.217996'	FALSE	-0.314165	0.0378155	0.271375	-0.173315	0.0387186	0.336234	ns	-0.154652	0.0693943	0.476204	ns
	L0337	'664.5803@7.9180083'	FALSE	-0.313939	0.0379608	0.272052	-0.0203928	0.0306265	0.304073	ns	-0.0208798	0.0181681	0.28079	ns
	AQ0550	C27 H53 N O2	FALSE	-0.3128	0.0387021	0.275143	-0.013381	0.20509	0.596767	ns	-0.00875934	0.38208	0.75653	ns
	L1833	'735.6383@7.4940014'	FALSE	0.312725	0.0387512	0.275143	0.00638613	0.507613	0.793722	ns	0.00787307	0.372151	0.750955	ns
	L5546	'843.6073@5.2250004'	FALSE	-0.312722	0.0387533	0.275143	-0.0125776	0.059104	0.388261	ns	-0.0103969	0.0922699	0.524352	ns
	AQ0312	DL-2-Aminooctanoic acid	FALSE	-0.312527	0.0388811	0.275683	-0.0173502	0.0187461	0.273286	ns	-0.0133151	0.112343	0.56728	ns
	L0487	'1-Hexadecanoyl-2--sn-glycero-3-phosphonocholine'	FALSE	0.312192	0.0391023	0.276884	0.0764213	0.087367	0.454479	ns	0.0633725	0.122867	0.580328	ns
	L6106	'826.6549@5.5910015'	FALSE	0.311939	0.0392696	0.277699	0.0173606	0.0183591	0.273286	ns	0.0146245	0.0565383	0.445513	ns
	AQ0307	763.595@0.46899992	FALSE	-0.311256	0.0397248	0.278701	-0.00873706	0.288693	0.660543	ns	-0.00755389	0.298203	0.732733	ns
	AQ0320	PS(P-20:0/18:1)	FALSE	-0.311256	0.0397248	0.278701	-0.00873706	0.288693	0.660543	ns	-0.00755389	0.298203	0.732733	ns
	AQ0889	Myrigalone A	FALSE	-0.311487	0.0395705	0.278701	-1.00623	0.0420954	0.344435	ns	-0.783252	0.147975	0.608262	ns
	L0938	'PC(O-18:0/18:3)'	FALSE	-0.31139	0.0396353	0.278701	-0.0108106	0.279566	0.654365	ns	-0.0112821	0.290377	0.729557	ns
	L1448	'PC(17:0/2:0)'	FALSE	-0.311346	0.0396646	0.278701	-0.0176352	0.346778	0.696429	ns	-0.0125088	0.527831	0.825653	ns
	L2404	'712.5618@7.218996'	FALSE	0.310901	0.0399632	0.280005	0.0122832	0.0668854	0.412912	ns	0.0103405	0.0776422	0.497172	ns
	AQ0473	141.084@0.45199975	FALSE	-0.310539	0.0402072	0.280059	-0.0309888	0.0050249	0.162822	ns	-0.0280403	0.0111909	0.233085	ns
	L3418	'883.765@8.2109995'	FALSE	0.3105	0.0402336	0.280059	0.148089	0.048888	0.360327	ns	0.158939	0.0336003	0.358313	ns
	L3689	'796.6386@5.5599985'	FALSE	-0.310508	0.0402281	0.280059	-0.007311	0.223663	0.609588	ns	-0.00590394	0.301791	0.736117	ns
	L5210	'823.6818@6.889004'	FALSE	-0.310699	0.0400992	0.280059	-0.011405	0.100077	0.475359	ns	-0.00903661	0.206579	0.673986	ns
	L1619	'1078.6202@1.3949986'	FALSE	-0.310218	0.0404247	0.280328	-0.0441987	0.029882	0.304073	ns	-0.0431992	0.0240806	0.314771	ns
	L1741	'686.5563@7.5910025'	FALSE	0.310211	0.0404299	0.280328	0.0163122	0.0477712	0.357139	ns	0.0162555	0.0188906	0.28615	ns
	L2109	'TG(12:0/14:1/18:4)[iso6]'	FALSE	0.310262	0.040395	0.280328	0.0113548	0.28663	0.660248	ns	0.0114186	0.223661	0.691777	ns
	L4167	'PG(O-20:0/19:0)'	FALSE	0.310079	0.0405192	0.280583	0.0132491	0.071914	0.421596	ns	0.0114673	0.14876	0.60962	ns
	AQ0993	C16 H33 N O11	FALSE	0.309796	0.0407128	0.281352	0.195644	0.0337625	0.318623	ns	0.166117	0.0628468	0.457372	ns
	L3240	'712.5633@7.218996'	FALSE	0.309762	0.0407358	0.281352	0.0120388	0.0723439	0.422189	ns	0.0102424	0.0796987	0.499945	ns
	AQ0375	C10 H19 N O2	FALSE	-0.30945	0.0409495	0.282462	-0.0164629	0.0825263	0.442879	ns	-0.011078	0.232741	0.697508	ns
	L4007	'TG(18:4/14:0/18:4)'	FALSE	0.30889	0.0413352	0.284754	0.00798489	0.543864	0.814802	ns	0.00889238	0.41427	0.777062	ns
	L3585	'735.6398@7.4949965'	FALSE	0.308777	0.0414138	0.284927	0.00638618	0.50758	0.793722	ns	0.00787865	0.37176	0.750955	ns
	L4475	'551.5621@6.6090016'	FALSE	0.308181	0.0418286	0.28741	0.0149139	0.11426	0.499614	ns	0.0144733	0.0898447	0.521659	ns
	AQ0440	LysoPC(24:0)	FALSE	0.307367	0.0424001	0.287997	0.00923716	0.416869	0.741595	ns	0.00943075	0.341549	0.743791	ns
	AQ0469	C4 H11 O3 P	FALSE	0.307367	0.0424001	0.287997	0.00923528	0.416975	0.741595	ns	0.00942964	0.341545	0.743791	ns
	AQ0809	Phyllospadine	FALSE	-0.3074	0.0423771	0.287997	-0.0782784	0.0439969	0.351888	ns	-0.0600464	0.129969	0.588785	ns
	AQ0915	Anisomycin	FALSE	-0.307681	0.0421785	0.287997	-0.0338203	0.587891	0.836865	ns	-0.0638526	0.306678	0.739441	ns
	AQ0946	C25 H39 N8 O S	FALSE	-0.3074	0.0423771	0.287997	-0.525978	0.0187135	0.273286	ns	-0.445133	0.0342987	0.362256	ns
	L1410	'3145.244@4.9670014'	FALSE	0.307395	0.0423806	0.287997	0.0151062	0.0554705	0.379216	ns	0.0145763	0.0915097	0.523092	ns
	L2145	'723.6377@7.5969963'	FALSE	0.307834	0.0420714	0.287997	0.0144332	0.0461734	0.356479	ns	0.0123728	0.0780668	0.497172	ns
	L4942	'847.7602@8.027001'	FALSE	0.307779	0.0421096	0.287997	0.0146233	0.115082	0.500911	ns	0.0141071	0.0648589	0.462529	ns
	L3605	'PE(P-20:0/16:1)'	FALSE	-0.307259	0.0424767	0.28815	-0.146456	0.111193	0.497146	ns	-0.125706	0.15272	0.618836	ns
	L1661	'918.7299@7.585999'	FALSE	0.306977	0.0426765	0.28877	0.0947116	0.0414341	0.343277	ns	0.100864	0.0191438	0.287795	ns
	L3365	'1537.1082@4.4809966'	FALSE	-0.306738	0.0428462	0.289551	-0.0263996	0.0175773	0.273286	ns	-0.0198743	0.0599077	0.453732	ns
	L5032	'943.816@7.697001'	FALSE	0.306638	0.0429176	0.289666	0.00997262	0.121954	0.510159	ns	0.0105923	0.0973816	0.536849	ns
	L1694	'Tigecycline'	FALSE	-0.306272	0.0431793	0.291064	-0.128142	0.0519592	0.369395	ns	-0.125262	0.0811493	0.501988	ns
	L1444	'3093.1724@4.931'	FALSE	0.306002	0.0433733	0.291691	0.0139651	0.0204543	0.277513	ns	0.0119025	0.0607173	0.456753	ns
	L2746	'921.7779@8.228009'	FALSE	0.30599	0.0433817	0.291691	0.176989	0.0610513	0.395332	ns	0.229637	0.00755092	0.200306	ns
	AQ1268	C7 H15 N O3	FALSE	-0.305708	0.043585	0.292321	-0.0805121	0.251978	0.636085	ns	-0.0714749	0.267503	0.712299	ns
	L1205	'PC(O-18:0/18:3)'	FALSE	-0.305426	0.043789	0.29332	-0.178814	0.050685	0.366196	ns	-0.161793	0.0796002	0.499915	ns
	L5793	'517.2539@1.5320003'	FALSE	0.30531	0.0438735	0.293517	0.0122424	0.0745219	0.424067	ns	0.0108313	0.0931455	0.525557	ns
	L1721	'1553.1543@5.527002'	FALSE	0.305004	0.0440964	0.294271	0.184422	0.075761	0.428375	ns	0.194022	0.0479195	0.419551	ns
	L0752	'PE(P-20:0/20:4)'	FALSE	-0.304863	0.0441993	0.294588	-0.13662	0.0316292	0.30775	ns	-0.125028	0.0913387	0.523092	ns
	AQ0911	Physoperuvine	FALSE	0.304722	0.0443024	0.294907	0.12186	0.080695	0.436818	ns	0.108786	0.10172	0.544836	ns
	L2331	'826.6335@7.9879932'	FALSE	-0.304483	0.0444776	0.295177	-0.0345581	0.003369	0.132085	ns	-0.0310518	0.015155	0.258725	ns
	L2627	'1580.2455@5.8290033'	FALSE	-0.304581	0.0444056	0.295177	-0.221521	0.109178	0.493201	ns	-0.202754	0.116627	0.574195	ns
	L2798	'16:3-Glc-Campesterol'	FALSE	0.30444	0.0445091	0.295177	0.0138092	0.46871	0.775414	ns	0.015152	0.341992	0.743791	ns
	AQ0656	C16 H30 N5 O2 P2	FALSE	-0.304017	0.0448207	0.295781	-0.00156044	0.933095	0.978854	ns	0.0069681	0.682099	0.882539	ns
	L3336	'1457.0319@3.8840015'	FALSE	-0.304135	0.0447335	0.295781	-0.00990799	0.114613	0.499762	ns	-0.00797991	0.170094	0.634226	ns
	L3495	'686.562@7.9169936'	FALSE	-0.303987	0.0448431	0.295781	-0.0153418	0.044252	0.351888	ns	-0.0134477	0.0912699	0.523092	ns
	L4085	'725.6536@7.8520017'	FALSE	0.30394	0.0448776	0.295781	0.0151527	0.06649	0.411979	ns	0.0125674	0.10801	0.558591	ns
	L5526	'600.5113@8.031003'	FALSE	0.303997	0.0448351	0.295781	0.0158032	0.0226797	0.290692	ns	0.0149673	0.0286372	0.329791	ns
	AQ1177	C18 H26 N7 O3 P2	FALSE	-0.303453	0.0452389	0.297427	-0.0441207	0.525572	0.803657	ns	-0.0369482	0.546885	0.836828	ns
	AQ1203	C33 H27 N19 P2	FALSE	-0.303453	0.0452389	0.297427	-0.0591253	0.396859	0.725652	ns	-0.0413762	0.52762	0.825653	ns
	L4486	'PE(18:0(10(R)Me)/16:0)'	FALSE	0.303269	0.0453762	0.297963	0.016466	0.0262748	0.298358	ns	0.0165788	0.0284035	0.327808	ns
	L2013	'607.5898@6.801001'	FALSE	0.30303	0.0455546	0.298766	0.160935	0.0219005	0.286912	ns	0.142758	0.0449922	0.409265	ns
	L0566	'789.6361@6.643004'	FALSE	0.302417	0.0460158	0.299946	0.00241004	0.788117	0.933002	ns	0.00459107	0.558831	0.840339	ns
	L3565	'LysoPC(22:6)'	FALSE	0.302607	0.0458721	0.299946	0.0910042	0.00822061	0.213453	ns	0.0887225	0.00268949	0.125792	ns
	L3588	'Nb-Tricosanoyltryptamine'	FALSE	0.302556	0.0459108	0.299946	0.00929029	0.177449	0.578332	ns	0.00858509	0.174748	0.637583	ns
	L4455	'579.595@7.0380015'	FALSE	0.302467	0.0459783	0.299946	0.148303	0.0165053	0.270405	ns	0.124032	0.0320055	0.350407	ns
	L5303	'922.8313@7.601004'	FALSE	0.302707	0.0457971	0.299946	0.0169902	0.0167159	0.270909	ns	0.017402	0.013849	0.250908	ns
	AQ0274	Anandamide (20:l, n-9)	FALSE	-0.302338	0.0460752	0.299967	-0.0150785	0.0599008	0.390932	ns	-0.0110907	0.153419	0.618836	ns
	L3440	'SM(d18:2/23:0)'	FALSE	-0.302044	0.0462982	0.301051	-0.170812	0.183121	0.58135	ns	-0.167844	0.157032	0.620677	ns
	L0962	'1557.1201@5.358001'	FALSE	0.301903	0.0464052	0.30138	0.633624	0.0187238	0.273286	ns	0.588159	0.0206166	0.294279	ns
	L2169	'679.5737@6.894999'	FALSE	0.301808	0.0464775	0.301482	0.0146151	0.03059	0.304073	ns	0.0131707	0.0525098	0.431475	ns
	AQ1131	SM(d18:0/16:1)	FALSE	-0.301621	0.0466199	0.301636	-0.107968	0.19175	0.589693	ns	-0.0967141	0.167962	0.632019	ns
	AQ1211	Threoninyl-Proline	FALSE	-0.301621	0.0466199	0.301636	-0.140348	0.146743	0.545249	ns	-0.116725	0.163873	0.629265	ns
	L1472	'1496.1633@5.085999'	FALSE	-0.301522	0.0466951	0.301636	-0.00524361	0.693119	0.898427	ns	-0.00470381	0.68151	0.882539	ns
	L1763	'PE(P-20:0/16:1)'	FALSE	-0.30148	0.0467275	0.301636	-0.151037	0.0978063	0.473201	ns	-0.127496	0.141371	0.600184	ns
	AQ0381	C9 H10 N3 O3	FALSE	-0.300846	0.0472139	0.302458	-0.0129096	0.151669	0.55042	ns	-0.00805061	0.373511	0.750955	ns
	AQ1170	C10 H15 N O3 S	FALSE	-0.301057	0.0470516	0.302458	-0.0692835	0.197573	0.593165	ns	-0.0611058	0.207671	0.673986	ns
	AQ1295	C32 H42 N6	FALSE	0.300775	0.0472687	0.302458	0.139729	0.0672408	0.413507	ns	0.120915	0.0786457	0.497721	ns
	L0652	'16:3-Glc-Campesterol'	FALSE	0.300775	0.0472687	0.302458	0.0122919	0.509137	0.793927	ns	0.0138598	0.372719	0.750955	ns
	L1378	'SM(d18:1/24:0)'	FALSE	0.300863	0.0472012	0.302458	0.00873003	0.207055	0.596767	ns	0.00488941	0.490288	0.812203	ns
	L2629	'332.2769@1.5490013'	FALSE	0.300997	0.0470977	0.302458	0.0241548	0.111428	0.497146	ns	0.0309673	0.0414057	0.392838	ns
	L5009	'TG(14:1/18:4/22:5)'	FALSE	0.300751	0.0472877	0.302458	0.00378355	0.579652	0.832397	ns	0.00753206	0.153432	0.618836	ns
	AQ0926	C7 H5 N2 O	FALSE	-0.300493	0.0474866	0.302507	-0.206433	0.0982913	0.474041	ns	-0.198814	0.0517384	0.430004	ns
	L1009	'PE(P-20:0/14:1)'	FALSE	-0.300634	0.0473776	0.302507	-0.166065	0.0469708	0.357139	ns	-0.144904	0.0722336	0.485075	ns
	L1390	'PE(O-18:0/18:4)'	FALSE	-0.300493	0.0474866	0.302507	-0.131571	0.0307984	0.304073	ns	-0.13116	0.0122677	0.240198	ns
	L3570	'712.5628@7.2239995'	FALSE	0.299943	0.0479145	0.304869	0.0124103	0.0325321	0.309752	ns	0.0128254	0.013772	0.250908	ns
	L3858	'1132.644@1.2379994'	FALSE	-0.299867	0.0479736	0.304881	-0.0120253	0.0951825	0.468379	ns	-0.00962128	0.158343	0.62217	ns
	L2706	'855.7381@8.195998'	FALSE	0.299648	0.0481452	0.304881	0.108788	0.117861	0.507019	ns	0.114602	0.0629878	0.457372	ns
	L6101	'921.7847@9.330999'	FALSE	0.299746	0.0480685	0.304881	0.0152435	0.0365113	0.327741	ns	0.0135074	0.0704062	0.478794	ns
	L5205	'PG(22:2/19:0)'	FALSE	-0.299507	0.0482557	0.305219	-0.294387	0.0532818	0.3748	ns	-0.270567	0.0765408	0.496404	ns
	AQ1077	411.2262@0.29199988	FALSE	-0.299084	0.0485883	0.305511	-0.114942	0.331933	0.685819	ns	-0.127743	0.153877	0.619554	ns
	L2104	'916.7146@7.480002'	FALSE	0.299085	0.0485875	0.305511	0.0148868	0.0274944	0.299866	ns	0.0147446	0.0116057	0.234401	ns
	L2245	'803.6994@7.9089975'	FALSE	0.299208	0.0484907	0.305511	0.00301783	0.705774	0.905886	ns	0.00581396	0.372501	0.750955	ns
	L5170	'874.7611@7.9479985'	FALSE	0.299101	0.0485751	0.305511	0.00422756	0.627736	0.861764	ns	0.000428762	0.955051	0.997988	ns
	L3030	'3085.1858@4.4930005'	FALSE	-0.298941	0.0487011	0.305859	-0.0118006	0.0735538	0.422189	ns	-0.0107571	0.178431	0.63809	ns
	AQ0319	C16 H24 O	FALSE	-0.298828	0.0487902	0.306058	-0.00878654	0.352958	0.69858	ns	-0.00863079	0.29877	0.732733	ns
	L2633	'TG(18:1/20:3/20:2n6)'	FALSE	0.298661	0.0489229	0.30653	0.0825905	0.36024	0.701534	ns	0.115284	0.147954	0.608262	ns
	L5977	'1517.1349@5.343997'	FALSE	0.298375	0.0491502	0.307593	0.0153212	0.0407175	0.342915	ns	0.0141722	0.0675359	0.469783	ns
	L0284	'TG(14:0/o-18:0/18:1)'	FALSE	-0.298238	0.0492592	0.307914	-0.101949	0.0798875	0.435097	ns	-0.0965349	0.0834725	0.505767	ns
	L4485	'TG(18:4/14:1/20:5)'	FALSE	0.297815	0.0495975	0.309303	0.185441	0.00443441	0.152544	ns	0.174595	0.0168359	0.273465	ns
	L0098	'Norcodeine'	FALSE	0.297533	0.049824	0.30999	0.035162	0.162927	0.568538	ns	0.0374535	0.0925841	0.524352	ns
	L2439	'686.5485@7.204994'	FALSE	0.297552	0.0498093	0.30999	0.012385	0.0226072	0.290692	ns	0.010787	0.0331737	0.357338	ns
	L1810	'927.8334@9.101994'	FALSE	0.295983	0.051085	0.317096	0.17874	0.0690909	0.413923	ns	0.178996	0.0405483	0.391317	ns
	L4582	'TG(14:1/16:0/22:6)'	FALSE	0.295701	0.051317	0.318165	-0.00227509	0.891987	0.963374	ns	-0.00309427	0.836947	0.947065	ns
	AQ0287	C37 H33 N6 O9 P S	FALSE	0.295308	0.051642	0.318639	0.021894	0.0084619	0.213453	ns	0.0296913	0.000354554	0.0337586	*
	AQ1198	C18 H29 N18	FALSE	-0.295278	0.0516666	0.318639	-0.151062	0.0135771	0.249477	ns	-0.129107	0.0426193	0.399107	ns
	L1889	'805.7156@8.166011'	FALSE	0.295179	0.051749	0.318639	0.01499	0.244575	0.630596	ns	0.0134964	0.1907	0.652223	ns
	L1935	'803.6978@7.907998'	FALSE	0.295176	0.0517519	0.318639	0.00646961	0.346503	0.696429	ns	0.00560719	0.346902	0.743791	ns
	AQ0260	Gallamine Triethiodide	FALSE	0.294836	0.0520341	0.319638	0.00446445	0.583716	0.835214	ns	0.00809095	0.298892	0.732733	ns
	L2392	'TG(16:1/18:3/22:6)'	FALSE	0.294574	0.0522535	0.320248	-0.0103904	0.505214	0.792761	ns	-0.00538028	0.707037	0.892721	ns
	AQ0581	C30 H33 N16 O18 P	FALSE	0.294373	0.0524219	0.320911	0.00730782	0.549701	0.818592	ns	0.00987469	0.373647	0.750955	ns
	L0246	'PE(18:4/20:0)'	FALSE	0.294151	0.0526083	0.321314	0.17174	0.0926925	0.462768	ns	0.185319	0.0586227	0.449594	ns
	L2051	'872.7493@7.7979956'	FALSE	0.294151	0.0526083	0.321314	0.0784717	0.122668	0.511965	ns	0.0710681	0.109234	0.562373	ns
	L1214	'779.0543@5.355004'	FALSE	0.29401	0.0527269	0.32167	0.480849	0.0549371	0.37898	ns	0.417024	0.112002	0.567033	ns
	L1920	'681.5899@7.1979985'	FALSE	0.293834	0.0528753	0.322207	0.0127042	0.0345469	0.323069	ns	0.010032	0.0604906	0.456753	ns
	L0120	'737.6556@7.7399945'	FALSE	0.293728	0.0529649	0.322385	0.0156955	0.362497	0.703174	ns	0.0125839	0.354945	0.743791	ns
	AQ0171	C23 H45 N11 P	FALSE	-0.293429	0.0532187	0.322582	-0.0148869	0.0165327	0.270405	ns	-0.0116226	0.0672255	0.46917	ns
	L1265	'563.3208@1.4410002'	FALSE	-0.293305	0.0533235	0.322582	-0.276777	0.0720319	0.421596	ns	-0.241204	0.108642	0.560775	ns
	L2289	'SM(d18:1/15:0)'	FALSE	-0.293305	0.0533235	0.322582	-0.738826	0.0967485	0.470678	ns	-0.620163	0.156171	0.619748	ns
	L2913	'907.754@7.9549985'	FALSE	0.293258	0.0533634	0.322582	0.0155594	0.0678108	0.413923	ns	0.0144777	0.0513623	0.429994	ns
	L5830	'807.6924@6.9089975'	FALSE	0.293427	0.0532201	0.322582	0.0165751	0.0168998	0.271055	ns	0.0139503	0.0549365	0.441139	ns
	AQ0493	C13 H28 N2 O	FALSE	-0.292924	0.0536488	0.322807	-0.0138037	0.132735	0.52856	ns	-0.0087203	0.335209	0.743791	ns
	AQ0500	C9 H17 N4 O	FALSE	-0.292924	0.0536488	0.322807	-0.0138037	0.132735	0.52856	ns	-0.0087203	0.335209	0.743791	ns
	L1337	'1595.2913@5.8229985'	FALSE	-0.292741	0.0538047	0.322807	-0.0181225	0.33287	0.686335	ns	-0.0107247	0.580615	0.847835	ns
	L4463	'Sitoindoside II'	FALSE	0.292651	0.0538819	0.322807	0.0117595	0.0854419	0.451424	ns	0.0133596	0.0276163	0.322172	ns
	AQ0233	C7 H13 O6	FALSE	-0.292261	0.0542176	0.323365	-0.0109666	0.170867	0.576928	ns	-0.00952794	0.147141	0.608262	ns
	L0942	'Cohibin D'	FALSE	0.292319	0.0541679	0.323365	0.0887175	0.0768093	0.430197	ns	0.0869491	0.0642347	0.462213	ns
	L1231	'Schleicherastatin 5'	FALSE	0.292319	0.0541679	0.323365	0.159411	0.0375606	0.331578	ns	0.137267	0.0660186	0.466858	ns
	L1622	'889.7704@7.822005'	FALSE	0.292351	0.0541399	0.323365	0.014178	0.145624	0.543278	ns	0.00977584	0.31631	0.743791	ns
	L3766	'794.6364@7.565002'	FALSE	0.292037	0.0544111	0.324157	0.00623244	0.727389	0.916288	ns	0.00440633	0.793093	0.922668	ns
	L1784	'1032.613@1.4130005'	FALSE	-0.291896	0.0545331	0.32452	-1.07264	0.0627937	0.401735	ns	-0.897543	0.108861	0.561359	ns
	AQ0702	Gamma-Butyrolactone	FALSE	-0.291755	0.0546552	0.324885	-0.0192737	0.343471	0.695702	ns	-0.0225919	0.225789	0.693496	ns
	L1284	'2362.6633@4.9660025'	FALSE	-0.291332	0.055023	0.326343	-0.437351	0.0515164	0.366736	ns	-0.366488	0.126211	0.586033	ns
	L2529	'PG(22:0/22:0)'	FALSE	0.290691	0.0555841	0.328575	0.00892904	0.336284	0.689811	ns	0.0115108	0.172177	0.637583	ns
	L4439	'812.6133@5.843998'	FALSE	-0.290727	0.0555526	0.328575	-0.0121357	0.0278967	0.301361	ns	-0.0100994	0.070582	0.478794	ns
	AQ0528	PS(O-18:0/0:0)	FALSE	-0.290386	0.0558528	0.329119	-0.014115	0.242292	0.628969	ns	-0.00863252	0.469875	0.807994	ns
	L2973	'681.5902@7.1950045'	FALSE	0.290512	0.0557418	0.329119	0.0127048	0.0338975	0.319331	ns	0.0100687	0.0584719	0.449594	ns
	L3553	'893.7175@7.568995'	FALSE	0.290307	0.055923	0.329119	-0.00055627	0.955711	0.986759	ns	0.00122806	0.893081	0.969444	ns
	L6210	'883.7904@8.622001'	FALSE	0.290343	0.0558912	0.329119	0.0139238	0.0477485	0.357139	ns	0.0140434	0.0489642	0.42314	ns
	L4461	'857.7163@7.6709967'	FALSE	0.290063	0.0561383	0.330021	0.0170027	0.0287764	0.304073	ns	0.0145504	0.0812956	0.501988	ns
	AQ0867	DL-2-Aminooctanoic acid	FALSE	0.289922	0.0562633	0.330325	0.0559343	0.308987	0.670229	ns	0.0620586	0.164256	0.629265	ns
	L0877	'737.6577@7.7410083'	FALSE	0.289792	0.0563795	0.330347	0.0160412	0.206859	0.596767	ns	0.0153871	0.173318	0.637583	ns
	AQ0216	C25 H44 N9 O3 P2	FALSE	-0.289355	0.0567686	0.332262	-0.0137859	0.0476607	0.357139	ns	-0.00988364	0.136553	0.594584	ns
	L3735	'16:1-Glc-Campesterol'	FALSE	0.289281	0.0568354	0.332288	0.0092621	0.354389	0.698765	ns	0.0108066	0.182802	0.643367	ns
	AQ0104	Ethylbenzene	FALSE	-0.289054	0.0570385	0.33311	-0.013456	0.0325301	0.309752	ns	-0.0111156	0.0535965	0.435635	ns
	AQ0859	C26 H41 N O4 S	FALSE	-0.288836	0.057235	0.333892	-0.43888	0.0648553	0.408318	ns	-0.324313	0.178128	0.63809	ns
	L1217	'3092.2578@5.355996'	FALSE	0.288654	0.0573987	0.334481	0.0321803	0.0998453	0.475359	ns	0.0319182	0.0900735	0.521659	ns
	AQ0282	Ganoderic acid V	FALSE	0.288452	0.0575812	0.334813	0.0061784	0.442661	0.753357	ns	0.00713155	0.36732	0.747539	ns
	L2878	'PI-Cer(d18:0/16:0(2OH))'	FALSE	-0.288513	0.057526	0.334813	-0.120031	0.0699282	0.415671	ns	-0.110106	0.0609033	0.456753	ns
	L1747	'Theasapogenol A'	FALSE	0.288077	0.0579212	0.336057	0.00714807	0.351622	0.69858	ns	0.00577913	0.388163	0.758552	ns
	AQ0648	C7 H17 N O	FALSE	-0.287949	0.0580374	0.336364	-0.0106037	0.514246	0.79665	ns	-0.0103382	0.528948	0.825653	ns
	L2146	'935.7609@7.8060093'	FALSE	-0.287667	0.0582944	0.336761	-0.0649352	0.145151	0.543119	ns	-0.0630088	0.0934149	0.526064	ns
	L2999	'Cer(d18:1/12:0)'	FALSE	0.287759	0.0582106	0.336761	0.0186319	0.0114431	0.235283	ns	0.0210414	0.00467989	0.159672	ns
	L5412	'871.6441@5.789998'	FALSE	-0.287667	0.0582952	0.336761	-0.0101847	0.109466	0.493686	ns	-0.00826888	0.174068	0.637583	ns
	L1900	'22:2-Glc-Sitosterol'	FALSE	0.287557	0.0583951	0.336771	0.0172984	0.0936521	0.464134	ns	0.0178747	0.0750546	0.4959	ns
	L2368	'5S-HETE di-endoperoxide'	FALSE	-0.287526	0.0584233	0.336771	-0.0126713	0.154699	0.555458	ns	-0.0101491	0.258838	0.706042	ns
	AQ0137	9-Decenoylcarnitine	FALSE	0.287451	0.0584925	0.336805	0.0129834	0.0185217	0.273286	ns	0.0131035	0.00849662	0.209741	ns
	AQ0646	C37 H42 N2 O3	FALSE	-0.286963	0.058941	0.337371	0.00478171	0.792718	0.933268	ns	0.00799247	0.633393	0.866629	ns
	AQ0807	Alizapride	FALSE	-0.286963	0.058941	0.337371	-0.0942605	0.0472687	0.357139	ns	-0.0779207	0.0950008	0.53189	ns
	L1775	'737.6115@6.5429997'	FALSE	0.286931	0.0589703	0.337371	0.0134776	0.0463315	0.356479	ns	0.0107426	0.0998677	0.542222	ns
	L3730	'1555.0638@4.7440023'	FALSE	0.286978	0.0589267	0.337371	0.0122602	0.0736031	0.422189	ns	0.0106505	0.0821776	0.502747	ns
	L4946	'702.5764@7.5820003'	FALSE	0.287128	0.0587888	0.337371	0.0119308	0.0887459	0.456117	ns	0.0101108	0.120383	0.579845	ns
	AQ0718	Alpha-N-Phenylacetyl-L-glutamine	FALSE	-0.286822	0.0590711	0.337585	0.00358547	0.848549	0.951045	ns	0.00753061	0.65978	0.877294	ns
	L3879	'889.7117@7.6549993'	FALSE	0.286624	0.0592537	0.338266	0.0163187	0.0224366	0.290692	ns	0.0151783	0.0517841	0.430004	ns
	AQ1109	654.4053@0.275	FALSE	0.286258	0.0595934	0.338365	0.171384	0.113183	0.499614	ns	0.190116	0.0616601	0.457372	ns
	L1404	'920.748@7.7999954'	FALSE	0.286178	0.0596679	0.338365	0.0105631	0.288958	0.660543	ns	0.0101164	0.243594	0.698107	ns
	L2291	'707.6179@7.2349963'	FALSE	0.286252	0.0595986	0.338365	0.0108285	0.0788839	0.433198	ns	0.00956124	0.0760124	0.496404	ns
	L2881	'900.6779@6.988003'	FALSE	-0.286341	0.0595158	0.338365	-0.00465279	0.414176	0.739488	ns	-0.00399598	0.480176	0.807994	ns
	L4928	'3-Deoxyvitamin D3'	FALSE	-0.286127	0.0597152	0.338365	-0.0142102	0.351413	0.69858	ns	-0.00691733	0.61923	0.862296	ns
	L5217	'807.6063@6.739997'	FALSE	-0.286298	0.0595559	0.338365	-0.0395512	0.000980004	0.0678161	ns	-0.0365978	0.00212363	0.111784	ns
	L4888	'915.8226@8.480999'	FALSE	0.286006	0.0598276	0.338598	0.0162956	0.139028	0.536782	ns	0.01874	0.0756407	0.496084	ns
	AQ0917	C26 H28 N2 O3	FALSE	-0.285694	0.0601194	0.339299	-0.116468	0.0189703	0.273286	ns	-0.0907147	0.0894061	0.521568	ns
	L0995	'673.4319@1.7780001'	FALSE	-0.285556	0.0602487	0.339299	-0.00859695	0.181083	0.580067	ns	-0.00586113	0.37267	0.750955	ns
	L1172	'TG(16:0/14:1/22:5)'	FALSE	0.285299	0.0604904	0.339299	0.00911551	0.14136	0.537994	ns	0.00811953	0.183907	0.644335	ns
	L2480	'976.7699@9.458988'	FALSE	0.285412	0.0603838	0.339299	0.458452	0.0108194	0.233814	ns	0.415338	0.0100023	0.219821	ns
	L2483	'686.5472@7.160003'	FALSE	0.285521	0.0602818	0.339299	0.0106495	0.0755261	0.4275	ns	0.00862971	0.0741901	0.49263	ns
	L2994	'425.3129@6.375'	FALSE	-0.285271	0.0605164	0.339299	-0.017017	0.364664	0.70474	ns	-0.00963586	0.613686	0.860392	ns
	L2436	'1565.1387@4.8940005'	FALSE	-0.285068	0.0607081	0.340016	-0.00621683	0.172266	0.576961	ns	-0.00454861	0.402668	0.769804	ns
	L2012	'SM(d18:1/26:0)'	FALSE	0.284847	0.0609165	0.340468	0.0137365	0.0587326	0.387894	ns	0.0131307	0.087872	0.517717	ns
	L0062	'1038.6664@1.2870011'	FALSE	-0.284426	0.0613165	0.341987	-0.137836	0.0549421	0.37898	ns	-0.10869	0.130544	0.588785	ns
	L5788	'713.566@7.2180014'	FALSE	0.284459	0.0612845	0.341987	0.0107549	0.076006	0.428851	ns	0.00844781	0.132687	0.589258	ns
	L1283	'662.5513@6.8989997'	FALSE	0.284299	0.0614367	0.342299	0.0155063	0.0351513	0.324079	ns	0.0139889	0.0468313	0.415482	ns
	L1846	'TG(18:1/18:1/18:1)'	FALSE	0.284043	0.0616815	0.343159	0.0230796	0.00532192	0.165944	ns	0.0289707	0.000135723	0.0227047	*
	L3541	'579.6321@9.4400015'	FALSE	-0.284003	0.0617198	0.343159	-0.0459948	0.019374	0.273286	ns	-0.0451843	0.0136682	0.250908	ns
	L0603	'1541.1398@4.9519978'	FALSE	-0.283721	0.0619897	0.343586	-0.169522	0.0438702	0.351888	ns	-0.160111	0.0535129	0.435635	ns
	L1665	'976.7695@9.458988'	FALSE	0.283721	0.0619897	0.343586	0.466928	0.0081702	0.213453	ns	0.412431	0.00999522	0.219821	ns
	AQ0006	C22 H39 N18 O P2	FALSE	-0.283239	0.0624534	0.345796	-0.0138371	0.0538798	0.37605	ns	-0.0104249	0.128772	0.587594	ns
	L0153	'857.7481@8.195998'	FALSE	0.282875	0.0628054	0.346702	0.114888	0.0719444	0.421596	ns	0.116533	0.0525	0.431475	ns
	L0519	'GlcCer(d14:1(4E)/24:0(2OH))'	FALSE	-0.282734	0.0629422	0.346702	0.024002	0.169891	0.576901	ns	0.021332	0.202183	0.667741	ns
	L1033	'545.4292@1.6999986'	FALSE	0.282833	0.0628463	0.346702	0.0169422	0.023149	0.291106	ns	0.0173962	0.0111016	0.232955	ns
	L5255	'649.6763@7.847999'	FALSE	-0.282734	0.0629422	0.346702	-0.0647806	0.000685388	0.0548505	ns	-0.0606791	0.00315119	0.134417	ns
	L1969	'1589.135@4.8200054'	FALSE	-0.282533	0.0631381	0.346837	-0.0288169	0.0293267	0.304073	ns	-0.0272632	0.0294251	0.333819	ns
	L3498	'915.8007@9.218996'	FALSE	0.282508	0.0631619	0.346837	0.00295869	0.645552	0.871855	ns	0.00258569	0.659718	0.877294	ns
	L5233	'DG(18:4/22:3/0:0)[iso2]'	FALSE	0.282365	0.0633015	0.347247	0.0160586	0.0180897	0.273286	ns	0.0182142	0.00509125	0.164524	ns
	AQ0939	C31 H44 N3 O4	FALSE	-0.28203	0.0636296	0.348329	-0.113885	0.213558	0.598822	ns	-0.108006	0.198748	0.661477	ns
	L0838	'2380.7817@5.9639955'	FALSE	0.28203	0.0636296	0.348329	0.339643	0.0295495	0.304073	ns	0.303516	0.0527999	0.433122	ns
	L0454	'751.5526@5.635993'	FALSE	-0.281889	0.0637678	0.348371	-0.147191	0.0764186	0.429342	ns	-0.118641	0.138361	0.594584	ns
	L1857	'873.7804@8.666993'	FALSE	-0.281889	0.0637678	0.348371	-0.605217	0.0237936	0.292321	ns	-0.618492	0.0115218	0.234401	ns
	AQ1104	Acetaminophen glucuronide	FALSE	0.281748	0.0639062	0.348413	0.0649216	0.239723	0.627865	ns	0.0681025	0.196158	0.659493	ns
	AQ0340	DG(14:0/0:0/20:2n6)	FALSE	-0.281602	0.0640497	0.348838	-0.00917799	0.343247	0.695628	ns	-0.00770138	0.351521	0.743791	ns
	AQ0149	C8 H16 N8 O2	FALSE	0.281362	0.0642859	0.349302	0.0130952	0.0192552	0.273286	ns	0.0127622	0.0162996	0.271593	ns
	AQ0474	C11 H11 N4 O6 S	FALSE	-0.281213	0.064434	0.349302	-0.000898794	0.93374	0.978939	ns	-0.000731671	0.940585	0.993502	ns
	AQ0875	C8 H17 N O3	FALSE	-0.281184	0.0644623	0.349302	-0.197596	0.00849784	0.213453	ns	-0.176275	0.0312397	0.345581	ns
	L3152	'933.8705@9.494996'	FALSE	-0.281184	0.0644623	0.349302	-0.325163	0.0499333	0.363225	ns	-0.290913	0.0934326	0.526064	ns
	L4470	'PG(22:1/22:0)'	FALSE	0.281325	0.0643229	0.349302	0.176995	0.0439235	0.351888	ns	0.1552	0.0573019	0.445603	ns
	L2710	'PE(O-20:0/15:0)'	FALSE	-0.281043	0.064602	0.349703	-0.192354	0.110128	0.494744	ns	-0.156394	0.172829	0.637583	ns
	L0431	'TG(20:0/18:3/18:4)'	FALSE	-0.28079	0.0648528	0.350152	-0.00861403	0.0889942	0.45634	ns	-0.00719687	0.144781	0.606093	ns
	L2559	'PE(P-20:0/20:5)'	FALSE	-0.280761	0.064882	0.350152	-0.159743	0.0815618	0.439724	ns	-0.130812	0.121225	0.579845	ns
	L4072	'TG(20:1/22:6/20:3)'	FALSE	-0.280793	0.0648506	0.350152	-0.0147142	0.0568119	0.38388	ns	-0.0191838	0.00645378	0.192243	ns
	L2681	'Montecristin'	FALSE	0.280548	0.0650939	0.350941	0.00944079	0.245908	0.630826	ns	0.00899415	0.177344	0.63809	ns
	L0444	'CE(20:5)'	FALSE	-0.280479	0.0651629	0.350958	-0.922422	0.0481588	0.357764	ns	-0.827534	0.053562	0.435635	ns
	AQ0139	Prehumulinic acid	FALSE	0.280216	0.0654259	0.351463	0.0122009	0.0206121	0.278005	ns	0.0116758	0.0201313	0.292148	ns
	L0061	'SM(d18:1/18:1)'	FALSE	-0.280056	0.0655861	0.351463	-0.257172	0.0401397	0.342021	ns	-0.2435	0.0876224	0.517466	ns
	L1380	'PC(O-18:1/0:0)'	FALSE	-0.280066	0.0655762	0.351463	-0.133371	0.137808	0.535913	ns	-0.0996797	0.25315	0.701192	ns
	L1796	'PC(18:1/20:2)'	FALSE	-0.28008	0.065562	0.351463	-0.00848141	0.144001	0.543008	ns	-0.00892283	0.101775	0.544836	ns
	L2779	'759.6377@7.5440044'	FALSE	0.280281	0.0653608	0.351463	0.00505961	0.509317	0.793927	ns	0.0065872	0.323607	0.743791	ns
	L3291	'866.6891@7.535001'	FALSE	0.279829	0.0658149	0.351981	0.0107984	0.180467	0.580067	ns	0.00957075	0.18045	0.641057	ns
	L3862	'428.3655@7.9760046'	FALSE	0.279849	0.0657942	0.351981	0.00731407	0.254219	0.636085	ns	0.00788435	0.188401	0.651087	ns
	AQ1269	C24 H48 N3 O11 P	FALSE	-0.279634	0.0660116	0.352326	-0.0964553	0.0419799	0.344365	ns	-0.0897591	0.0511084	0.429994	ns
	L1641	'845.5177@4.3349996'	FALSE	-0.279493	0.0661539	0.35238	-0.330836	0.0846346	0.449026	ns	-0.27201	0.165355	0.629983	ns
	L4927	'TG(18:4/22:5/22:6)'	FALSE	-0.279493	0.0661539	0.35238	-0.017032	0.309875	0.670829	ns	-0.0145323	0.378662	0.75532	ns
	L2394	'709.6233@7.454996'	FALSE	0.279303	0.066346	0.352793	0.00833936	0.170394	0.576901	ns	0.00642492	0.233354	0.697836	ns
	L3577	'910.7036@7.968003'	FALSE	0.279211	0.0664392	0.352842	0.0733124	0.244534	0.630596	ns	0.0757239	0.173064	0.637583	ns
	AQ0023	Balfourodinium	FALSE	-0.278701	0.066958	0.353546	-0.0135904	0.0385734	0.33552	ns	-0.0104406	0.122415	0.580165	ns
	AQ0808	356.183@0.31499997	FALSE	-0.278647	0.0670127	0.353546	-0.09574	0.04763	0.357139	ns	-0.0699397	0.148333	0.608394	ns
	AQ0838	C34 H65 N15	FALSE	-0.278647	0.0670127	0.353546	-0.108	0.0303711	0.304073	ns	-0.0788368	0.113422	0.569545	ns
	L1069	'1472.0657@4.575002'	FALSE	-0.278365	0.067301	0.353546	-0.417335	0.114266	0.499614	ns	-0.421456	0.122123	0.580165	ns
	L1228	'761.0381@4.481997'	FALSE	-0.278506	0.0671567	0.353546	-0.0348232	0.0465441	0.356571	ns	-0.0289485	0.101978	0.544836	ns
	L1884	'729.5304@4.4730015'	FALSE	0.278586	0.0670747	0.353546	0.00523688	0.676129	0.889783	ns	0.00211132	0.86423	0.958655	ns
	L1988	'751.6683@7.8699965'	FALSE	0.27869	0.0669686	0.353546	0.0098048	0.14187	0.538809	ns	0.00783358	0.189766	0.651738	ns
	L1995	'605.4432@2.9869998'	FALSE	-0.278426	0.0672391	0.353546	-0.0152298	0.0232033	0.291106	ns	-0.0129536	0.0802307	0.501513	ns
	L3729	'PE(20:5/20:0)'	FALSE	-0.278719	0.0669389	0.353546	-0.0154284	0.0356545	0.324974	ns	-0.0137471	0.0518409	0.430004	ns
	L4678	'740.5546@6.1789956'	FALSE	0.278426	0.0672391	0.353546	0.00616908	0.388532	0.720424	ns	0.00563643	0.38776	0.758552	ns
	AQ0590	C9 H17 N O2	FALSE	-0.278234	0.0674354	0.353903	-0.0188308	0.175688	0.578332	ns	-0.0131222	0.36142	0.746694	ns
	L2182	'2427.7622@5.6409984'	FALSE	0.278138	0.0675336	0.35407	0.00213604	0.840228	0.949197	ns	0.00295448	0.753702	0.907226	ns
	L1594	'838.6299@6.5379972'	FALSE	-0.277942	0.0677352	0.35443	-0.32637	0.0722563	0.422189	ns	-0.282552	0.117321	0.57559	ns
	L3055	'913.8117@8.666993'	FALSE	-0.277942	0.0677352	0.35443	-0.913486	0.0529288	0.372809	ns	-0.919211	0.0334138	0.358228	ns
	AQ0623	C26 H42 N2 P	FALSE	0.27767	0.0680158	0.355549	0.00534128	0.742792	0.92055	ns	0.00104147	0.942321	0.994239	ns
	AQ0314	C15 H31 O4	FALSE	0.277221	0.0684807	0.356581	0.0120421	0.173352	0.577276	ns	0.0107733	0.175112	0.637583	ns
	L2247	'952.7868@10.0029955'	FALSE	0.277292	0.0684072	0.356581	0.0173651	0.0833814	0.44461	ns	0.0205023	0.0221835	0.304115	ns
	L4197	'16:1-Glc-Campesterol'	FALSE	0.277284	0.0684153	0.356581	0.0128164	0.115837	0.502456	ns	0.0139546	0.0505518	0.429207	ns
	L2929	'742.5723@6.6799955'	FALSE	0.276987	0.0687243	0.357501	0.0141072	0.0274392	0.299866	ns	0.0101524	0.0975632	0.536849	ns
	L1383	'PE(22:6/0:0)'	FALSE	-0.276815	0.068904	0.357737	-0.119654	0.282851	0.656866	ns	-0.106685	0.249455	0.698945	ns
	L1465	'Cholesterol sulfate'	FALSE	-0.276835	0.0688823	0.357737	-0.011359	0.113681	0.499614	ns	-0.00939416	0.114329	0.570191	ns
	L1456	'752.5273@4.2380037'	FALSE	-0.276674	0.0690512	0.358153	-0.253575	0.0887939	0.456117	ns	-0.223843	0.188869	0.651087	ns
	L2415	'619.6257@7.2860055'	FALSE	0.276533	0.0691986	0.358569	0.117016	0.0703753	0.416934	ns	0.0912019	0.138387	0.594584	ns
	AQ0075	58.0533@0.29700035	FALSE	-0.276454	0.0692815	0.35865	-0.00542561	0.447687	0.758142	ns	-0.00607826	0.349762	0.743791	ns
	L2593	'786.5235@4.473'	FALSE	0.27611	0.0696425	0.360169	0.258822	0.0191748	0.273286	ns	0.246183	0.0139759	0.250908	ns
	L2424	'PC(P-18:1/20:5)'	FALSE	-0.275969	0.069791	0.360587	-0.0925378	0.081756	0.439882	ns	-0.0913467	0.0514382	0.429994	ns
	AQ0945	L-Palmitoylcarnitine	FALSE	-0.275405	0.0703873	0.362964	-0.171518	0.111707	0.497146	ns	-0.1541	0.099752	0.542222	ns
	L2799	'1048.6229@1.289001'	FALSE	-0.275458	0.0703308	0.362964	-0.0163484	0.0663323	0.411979	ns	-0.0129921	0.168694	0.632295	ns
	L3109	'PC(22:1/20:5)'	FALSE	-0.275322	0.0704755	0.363068	-0.0176941	0.043255	0.348392	ns	-0.0153348	0.0501672	0.429141	ns
	L0474	'1458.1125@4.4389973'	FALSE	-0.275123	0.070687	0.363806	-0.178816	0.0306574	0.304073	ns	-0.162929	0.0465801	0.414633	ns
	AQ0373	C9 H19 O5	FALSE	0.275035	0.0707807	0.363935	0.0119661	0.0857729	0.452365	ns	0.0129934	0.0257792	0.317305	ns
	L3633	'936.7412@7.497003'	FALSE	0.274972	0.0708485	0.363935	0.00980957	0.156614	0.560096	ns	0.0103468	0.0698355	0.477388	ns
	L0265	'PE(18:4/20:0)'	FALSE	0.274841	0.0709877	0.364299	0.221577	0.0133223	0.247838	ns	0.209912	0.0100181	0.219821	ns
	L1046	'601.5805@6.645997'	FALSE	0.27456	0.0712894	0.365144	0.0302535	0.109241	0.493201	ns	0.0425737	0.0119595	0.237056	ns
	L0369	'893.7483@7.955996'	FALSE	0.274495	0.0713584	0.365147	0.00780044	0.0896145	0.456811	ns	0.00519873	0.333539	0.743791	ns
	L5432	'563.2363@1.25'	FALSE	-0.274278	0.0715921	0.365991	-0.0241326	0.249433	0.634103	ns	-0.0191356	0.347121	0.743791	ns
	L2667	'Momordin Ie'	FALSE	-0.273955	0.0719397	0.367064	-0.010804	0.11463	0.499762	ns	-0.00819927	0.224618	0.691793	ns
	L4498	'847.6889@6.9770017'	FALSE	-0.274013	0.0718772	0.367064	-0.00832165	0.247684	0.63189	ns	-0.00450167	0.562593	0.843238	ns
	L1604	'781.6396@6.049005'	FALSE	-0.273714	0.0722005	0.368043	-0.104791	0.275981	0.651985	ns	-0.112606	0.190393	0.65217	ns
	AQ0782	C33 H36 N4 O10	FALSE	-0.273573	0.0723533	0.36847	-0.0781475	0.0779265	0.432106	ns	-0.0583589	0.231655	0.696858	ns
	AQ0135	C17 H33 N O	FALSE	0.273483	0.0724509	0.368545	0.0124302	0.0205844	0.278005	ns	0.0119791	0.0198789	0.291732	ns
	L1581	'709.6229@7.453002'	FALSE	0.273223	0.0727335	0.369348	0.00808388	0.221769	0.608462	ns	0.00611721	0.280021	0.722688	ns
	AQ0772	C13 H21 N13 O5 P	FALSE	-0.273009	0.0729668	0.369477	-0.0389439	0.0908057	0.45937	ns	-0.0290646	0.178214	0.63809	ns
	L1097	'1512.0001@1.424001'	FALSE	-0.273009	0.0729668	0.369477	-0.230364	0.100245	0.475359	ns	-0.187948	0.189948	0.651738	ns
	L2748	'631.6267@7.088006'	FALSE	0.273009	0.0729668	0.369477	0.110445	0.0405676	0.3428	ns	0.0932005	0.0764155	0.496404	ns
	L0731	'Theasapogenol A'	FALSE	0.272779	0.0732189	0.370402	0.00738633	0.43115	0.744777	ns	0.00641076	0.480347	0.807994	ns
	AQ0583	Pyroglutamylglycine	FALSE	-0.272525	0.0734965	0.370574	-0.00904921	0.510961	0.794762	ns	-0.00573405	0.673921	0.880045	ns
	AQ0707	6-bromo-tricosa-5E,9Z-dienoic acid	FALSE	0.272304	0.0737395	0.370574	0.0138836	0.326547	0.683824	ns	0.0129534	0.305614	0.739018	ns
	L1468	'Cer(d18:1/23:0)'	FALSE	0.272525	0.0734965	0.370574	0.0165844	0.21067	0.598822	ns	0.0137338	0.219578	0.689165	ns
	L1950	'Tocoretinate'	FALSE	0.272346	0.0736936	0.370574	0.0140018	0.0737168	0.422189	ns	0.0128819	0.102208	0.545521	ns
	L2123	'1605.1726@5.4169946'	FALSE	0.272586	0.0734297	0.370574	0.264483	0.112669	0.498549	ns	0.232914	0.150251	0.612355	ns
	L2709	'22:1-Glc-cholesterol'	FALSE	0.272342	0.0736981	0.370574	0.00620946	0.394177	0.723744	ns	0.00479544	0.495365	0.812203	ns
	L5947	'932.762@8.233001'	FALSE	0.272241	0.0738089	0.370574	0.00955426	0.128595	0.521622	ns	0.0069319	0.323856	0.743791	ns
	L3485	'PS(22:6/17:1)'	FALSE	0.272023	0.0740504	0.371087	0.206891	0.171129	0.576928	ns	0.169324	0.303759	0.738216	ns
	L4060	'833.7099@7.7969975'	FALSE	0.271741	0.074362	0.372299	0.0136633	0.0523192	0.370966	ns	0.0106761	0.096336	0.534509	ns
	AQ0138	N5-Formyl-THF	FALSE	0.271477	0.0746546	0.373413	0.0132388	0.0200614	0.276137	ns	0.0128454	0.0162598	0.271593	ns
	AQ0532	Fluconazole	FALSE	-0.270792	0.0754194	0.376532	-0.0141172	0.184979	0.582925	ns	-0.00899674	0.379047	0.755369	ns
	L1690	'1548.0903@4.545999'	FALSE	-0.270834	0.0753725	0.376532	-0.0275147	0.0361823	0.327545	ns	-0.0223971	0.111465	0.567033	ns
	AQ0556	C29 H21 N9 O24 P2	FALSE	-0.27052	0.0757252	0.376914	-0.0133064	0.268547	0.646452	ns	-0.00853592	0.464651	0.805637	ns
	AQ0866	Munetone	FALSE	-0.270613	0.0756203	0.376914	-0.0214065	0.330397	0.685336	ns	-0.018114	0.372498	0.750955	ns
	L0765	'1601.0741@4.8120046'	FALSE	0.270472	0.0757788	0.376914	0.122421	0.235828	0.62157	ns	0.0972192	0.342191	0.743791	ns
	L4947	'907.7579@8.136996'	FALSE	-0.270543	0.075699	0.376914	-0.0124658	0.0783181	0.432106	ns	-0.0117057	0.110256	0.564733	ns
	AQ1185	C16 H23 P2	FALSE	-0.270331	0.0759374	0.377352	-0.12307	0.200793	0.596767	ns	-0.147676	0.0574589	0.445955	ns
	AQ0108	C18 H30 O	FALSE	0.2696	0.0767648	0.380399	0.00742935	0.278956	0.654087	ns	0.00690387	0.300107	0.734304	ns
	L1224	'660.4586@3.625'	FALSE	0.269394	0.0769993	0.381207	0.00958683	0.161586	0.568131	ns	0.0103219	0.104923	0.551666	ns
	AQ0167	C14 H25 N O2	FALSE	0.269297	0.0771093	0.381398	0.0131827	0.0230268	0.291106	ns	0.0137732	0.0117808	0.236784	ns
	L3090	'954.8438@9.174993'	FALSE	0.268649	0.0778512	0.384354	0.0149105	0.303686	0.66829	ns	0.0234007	0.0706071	0.478794	ns
	AQ0043	C13 H23 N O2	FALSE	0.268569	0.0779438	0.384455	0.0124753	0.0597228	0.390247	ns	0.0105185	0.113431	0.569545	ns
	AQ0376	C20 H18 N5	FALSE	0.268406	0.0781309	0.38494	-0.000107514	0.991237	0.995147	ns	0.00107549	0.904734	0.975737	ns
	L3449	'PC(P-18:1/20:5)'	FALSE	-0.268358	0.0781865	0.38494	-0.0891488	0.0858678	0.452418	ns	-0.0883502	0.0514509	0.429994	ns
	L2462	'873.6565@6.359003'	FALSE	-0.268255	0.0783055	0.385171	-0.0186603	0.100396	0.475359	ns	-0.0139325	0.226098	0.693792	ns
	L0543	'undecaprenyl phosphate'	FALSE	0.268148	0.0784286	0.38542	0.00550031	0.325433	0.683824	ns	0.00258429	0.64578	0.869883	ns
	L2570	'2382.6345@4.811003'	FALSE	0.267653	0.0790023	0.387169	0.120993	0.220661	0.60679	ns	0.0953678	0.334095	0.743791	ns
	L3644	'898.7774@7.802001'	FALSE	0.267677	0.0789746	0.387169	0.0144184	0.147641	0.547177	ns	0.015101	0.0970224	0.535532	ns
	L0740	'PS(10:0/10:0)'	FALSE	-0.26759	0.0790763	0.387176	-0.00957797	0.135639	0.53296	ns	-0.00758353	0.227897	0.693974	ns
	L5174	'Isofucosterol 3-O-[6-O-(9-Octadecenoyl)-b-D-glucopyranoside]'	FALSE	0.26742	0.0792738	0.387787	0.0134499	0.0512554	0.366608	ns	0.0111226	0.0889251	0.521321	ns
	L0399	'806.5668@4.431'	FALSE	0.26723	0.079495	0.388513	0.222174	0.0193006	0.273286	ns	0.210894	0.0114957	0.234401	ns
	AQ0842	2-trans,4-cis-Decadienoylcarnitine	FALSE	-0.266808	0.07999	0.389277	-0.19985	0.0639191	0.405251	ns	-0.152518	0.175513	0.637583	ns
	L2846	'906.7492@7.9630075'	FALSE	0.266747	0.0800617	0.389277	-0.00173941	0.905544	0.967032	ns	-0.00051078	0.970091	0.997988	ns
	L3275	'895.7122@8.676009'	FALSE	-0.266949	0.0798247	0.389277	-0.403176	0.0926828	0.462768	ns	-0.481833	0.0181521	0.28079	ns
	L4701	'821.7451@8.006004'	FALSE	0.266723	0.0800894	0.389277	0.00721962	0.303153	0.667663	ns	0.00621917	0.315769	0.743791	ns
	L4945	'843.7223@7.854998'	FALSE	0.266771	0.0800333	0.389277	-0.000114249	0.989134	0.995144	ns	0.00496583	0.52581	0.824351	ns
	AQ0686	LysoPC(20:4)	FALSE	-0.265821	0.0811546	0.390186	0.00631426	0.753753	0.922724	ns	0.0124871	0.508883	0.818216	ns
	AQ0699	C33 H15 N2	FALSE	-0.266244	0.0806539	0.390186	0.0250068	0.193874	0.590807	ns	0.0300728	0.0967196	0.535046	ns
	AQ0811	Epigallocatechin 3-O-(3,5-di-O-methylgallate)	FALSE	-0.265821	0.0811546	0.390186	-0.0968258	0.118108	0.507453	ns	-0.0785557	0.178931	0.639023	ns
	AQ1206	C32 H25 N15 O P2	FALSE	-0.266385	0.0804875	0.390186	-0.161848	0.157444	0.561909	ns	-0.118394	0.26737	0.712299	ns
	L0449	'PC(18:3/0:0)'	FALSE	-0.265962	0.0809874	0.390186	-0.146379	0.0109418	0.233814	ns	-0.115591	0.0549932	0.441139	ns
	L1066	'1028.6139@1.405999'	FALSE	0.26583	0.0811441	0.390186	0.0111403	0.0287378	0.304073	ns	0.00971271	0.0392362	0.388553	ns
	L1664	'2224.6377@4.4719963'	FALSE	-0.266244	0.0806539	0.390186	-0.00931261	0.624659	0.860523	ns	-0.00435393	0.822664	0.938482	ns
	L2683	'891.8206@9.015998'	FALSE	-0.266263	0.0806315	0.390186	-0.00986836	0.240739	0.627865	ns	-0.0103804	0.141014	0.600184	ns
	L3138	'838.6279@6.5350013'	FALSE	-0.265821	0.0811546	0.390186	-0.259303	0.0508806	0.366471	ns	-0.245748	0.074096	0.492618	ns
	L4459	'1291.2094@6.9870005'	FALSE	0.265962	0.0809874	0.390186	0.0940138	0.129696	0.522309	ns	0.0807156	0.213613	0.681546	ns
	L5198	'GlcCer(d18:1/14:0)'	FALSE	-0.265982	0.0809634	0.390186	-0.00725134	0.198291	0.594316	ns	-0.00570787	0.300574	0.734583	ns
	L5231	'541.4777@7.5199966'	FALSE	-0.266361	0.0805153	0.390186	-0.0204563	0.0697823	0.415671	ns	-0.0184165	0.13273	0.589258	ns
	L0066	'SM(d18:2/23:0)'	FALSE	-0.26568	0.081322	0.390287	-0.170845	0.146212	0.544036	ns	-0.131312	0.248072	0.698107	ns
	L2927	'859.7603@8.039998'	FALSE	0.265689	0.0813109	0.390287	0.00416926	0.787073	0.93296	ns	0.00565163	0.686696	0.882622	ns
	L0076	'PE(18:0(10(R)Me)/16:0)'	FALSE	-0.265398	0.0816577	0.390627	-0.273858	0.0739573	0.423112	ns	-0.301578	0.0478681	0.419551	ns
	L0177	'TG(13:0/13:0/18:4)[iso3]'	FALSE	0.265408	0.0816466	0.390627	0.0150454	0.224561	0.610532	ns	0.0141554	0.188874	0.651087	ns
	L3824	'777.6851@7.889005'	FALSE	0.265374	0.081686	0.390627	0.0094032	0.191446	0.589693	ns	0.00720726	0.280727	0.723146	ns
	L5177	'678.6994@7.1000037'	FALSE	0.265398	0.0816577	0.390627	0.116814	0.0451278	0.356175	ns	0.0994492	0.0485272	0.421336	ns
	L1621	'527.3121@1.4290007'	FALSE	-0.265257	0.081826	0.390824	-0.406713	0.0188427	0.273286	ns	-0.350256	0.0610387	0.456753	ns
	L3437	'801.5809@4.747994'	FALSE	-0.264834	0.0823324	0.392521	-0.141025	0.0778076	0.432106	ns	-0.11995	0.144769	0.606093	ns
	L5549	'735.5279@4.033'	FALSE	-0.264798	0.0823763	0.392521	-0.0133969	0.102858	0.481935	ns	-0.0115577	0.169102	0.632295	ns
	AQ0739	Doxycycline	FALSE	-0.26413	0.0831818	0.393196	-0.018952	0.352958	0.69858	ns	-0.0186559	0.309153	0.740085	ns
	AQ1286	C27 H46 N18 O6 P3 S3	FALSE	0.264553	0.0826713	0.393196	0.127472	0.123433	0.512574	ns	0.103969	0.187595	0.650458	ns
	L0128	'PE(20:2/16:0)'	FALSE	0.26413	0.0831818	0.393196	0.173129	0.0637614	0.404733	ns	0.158257	0.0400527	0.391138	ns
	L0723	'TG(20:0/16:1/22:4)'	FALSE	0.264271	0.0830113	0.393196	0.076515	0.30211	0.667535	ns	0.0851595	0.12388	0.581799	ns
	L2205	'TG(14:1/15:0/20:5)'	FALSE	0.264213	0.0830814	0.393196	0.00522311	0.489725	0.784253	ns	0.00592146	0.346009	0.743791	ns
	L2945	'PS(17:0/22:6)'	FALSE	0.264186	0.0831131	0.393196	0.0100653	0.0865149	0.453165	ns	0.00826047	0.122958	0.580328	ns
	L3779	'TG(18:4/22:5/22:6)'	FALSE	-0.26413	0.0831818	0.393196	-0.0571079	0.148237	0.548508	ns	-0.055825	0.0863714	0.513987	ns
	L5258	'833.6365@6.7250037'	FALSE	-0.26413	0.0831818	0.393196	-0.187156	0.00997554	0.22937	ns	-0.160253	0.0308164	0.343575	ns
	L2812	'PE(O-20:0/13:0)'	FALSE	-0.263925	0.0834293	0.394017	-0.0168681	0.0501527	0.363829	ns	-0.0147894	0.0807323	0.501988	ns
	L1511	'PA(22:2/22:0)'	FALSE	0.263699	0.083704	0.394121	0.0102089	0.156143	0.559512	ns	0.00734115	0.298851	0.732733	ns
	L1850	'TG(12:0/12:0/18:4)[iso3]'	FALSE	0.263664	0.083747	0.394121	0.0067016	0.412176	0.738622	ns	0.00562004	0.420713	0.782263	ns
	L2128	'TG(12:0/12:0/18:4)[iso3]'	FALSE	0.263664	0.083747	0.394121	0.00669731	0.412414	0.738622	ns	0.00562323	0.420476	0.782263	ns
	L0426	'PE(19:1/18:0)'	FALSE	-0.263143	0.0843824	0.396063	-0.00169524	0.919147	0.97267	ns	-0.00411404	0.79875	0.926294	ns
	L4515	'918.7364@7.8200054'	FALSE	0.263188	0.0843279	0.396063	0.0108203	0.224561	0.610532	ns	0.00755083	0.41214	0.776305	ns
	L2589	'TG(13:0/13:0/18:4)[iso3]'	FALSE	0.26287	0.0847166	0.397281	0.0155517	0.223874	0.60965	ns	0.0145089	0.185133	0.64637	ns
	L3254	'850.723@7.715003'	FALSE	0.262659	0.0849764	0.3978	-0.0134449	0.341008	0.693197	ns	-0.0110859	0.387016	0.758552	ns
	AQ0356	Hexazinone	FALSE	-0.262339	0.0853706	0.398247	-0.00834332	0.242245	0.628969	ns	-0.00652817	0.351485	0.743791	ns
	L3072	'TG(20:0/16:1/22:4)'	FALSE	0.262438	0.0852483	0.398247	0.076526	0.302308	0.667535	ns	0.0851561	0.124037	0.581799	ns
	L4088	'724.6375@7.852002'	FALSE	0.262397	0.0852987	0.398247	0.0119201	0.144688	0.543119	ns	0.00942152	0.209244	0.674947	ns
	L2041	'871.5313@4.7539988'	FALSE	0.262271	0.085455	0.398292	0.00975454	0.128341	0.521622	ns	0.0066257	0.328888	0.743791	ns
	AQ0042	C20 H42 O5	FALSE	-0.261314	0.0866437	0.400006	-0.00852627	0.196655	0.592409	ns	-0.00687799	0.247687	0.698107	ns
	AQ0732	C6 H11 N	FALSE	-0.261452	0.0864721	0.400006	-0.00226025	0.910785	0.970238	ns	0.00433082	0.813468	0.934183	ns
	AQ0803	Testosterone glucuronide	FALSE	-0.261311	0.086648	0.400006	-0.0609321	0.1522	0.55131	ns	-0.0482438	0.256872	0.704186	ns
	L2071	'787.6683@7.564004'	FALSE	0.261381	0.0865605	0.400006	0.00196811	0.798619	0.935054	ns	0.0063593	0.352009	0.743791	ns
	L2115	'792.5465@4.502004'	FALSE	-0.261452	0.0864721	0.400006	-0.189836	0.0155463	0.264834	ns	-0.160853	0.0679218	0.470948	ns
	L2346	'3118.184@4.7609987'	FALSE	0.261715	0.0861441	0.400006	0.0173633	0.0321149	0.309091	ns	0.0166175	0.0256895	0.317305	ns
	L3550	'905.8444@9.101994'	FALSE	0.261452	0.0864721	0.400006	0.218488	0.0271941	0.299866	ns	0.195094	0.039278	0.388553	ns
	L5140	'918.7286@7.5870037'	FALSE	0.261348	0.086602	0.400006	0.0270328	0.011182	0.233814	ns	0.0367246	0.000725629	0.0552722	ns
	L5425	'407.1881@0.39700004'	FALSE	0.261348	0.086601	0.400006	0.0123142	0.087097	0.45396	ns	0.00810382	0.32192	0.743791	ns
	L5480	'650.5276@4.964999'	FALSE	-0.261437	0.0864899	0.400006	-0.0169849	0.0275315	0.299866	ns	-0.0171109	0.0300448	0.338687	ns
	L0975	'TG(16:0/14:0/20:5)'	FALSE	0.261007	0.0870277	0.400996	0.0054671	0.305375	0.670098	ns	0.00211826	0.695347	0.885702	ns
	L1447	'2546.6323@1.4229991'	FALSE	-0.260888	0.0871775	0.400996	-0.269104	0.104532	0.482984	ns	-0.250344	0.114137	0.570191	ns
	L3838	'924.7848@8.133996'	FALSE	-0.260839	0.0872385	0.400996	-0.0010879	0.896693	0.964047	ns	-0.0042614	0.6352	0.867101	ns
	L6215	'Lamivudine'	FALSE	0.261053	0.0869701	0.400996	0.0100708	0.117746	0.507019	ns	0.0075151	0.253748	0.701392	ns
	AQ0095	Ethyl 2-furanpropionate	FALSE	-0.260599	0.0875409	0.401694	-0.00606031	0.3781	0.712629	ns	-0.00585748	0.357217	0.743791	ns
	L0981	'PC(O-18:2/2:0)'	FALSE	-0.260606	0.0875319	0.401694	-0.165322	0.0419671	0.344365	ns	-0.125087	0.131728	0.589078	ns
	L2375	'758.5672@4.852998'	FALSE	0.260391	0.0878026	0.402548	0.00994304	0.0610941	0.395332	ns	0.00910553	0.0775935	0.497172	ns
	L1651	'523.3314@1.419999'	FALSE	-0.260287	0.0879346	0.402807	-0.00928709	0.158464	0.563382	ns	-0.00785141	0.195233	0.65885	ns
	AQ1014	C30 H50 N3 O P	FALSE	0.259901	0.0884227	0.404695	0.0708874	0.342565	0.695618	ns	0.0551221	0.392347	0.762388	ns
	L4472	'661.637@7.256999'	FALSE	-0.25976	0.0886018	0.40482	-0.117836	0.116142	0.502654	ns	-0.109317	0.156386	0.619748	ns
	L2620	'849.7756@8.281005'	FALSE	0.259286	0.0892065	0.406538	0.0105476	0.241228	0.628101	ns	0.0111866	0.105747	0.553329	ns
	L3224	'1599.132@5.0339975'	FALSE	-0.259292	0.0891983	0.406538	-0.0106673	0.129264	0.521992	ns	-0.0079347	0.271593	0.71518	ns
	AQ0270	C35 H77 N12 O2 P2	FALSE	-0.259167	0.0893582	0.406654	-0.0125249	0.0568764	0.38388	ns	-0.0100278	0.128077	0.587193	ns
	L0237	'936.7406@7.505003'	FALSE	0.259147	0.0893845	0.406654	0.00728988	0.282357	0.656866	ns	0.00743787	0.207028	0.673986	ns
	L2440	'TG(14:1/14:1/22:5)'	FALSE	0.259086	0.0894616	0.406658	0.00750466	0.266391	0.644494	ns	0.00585242	0.367832	0.748009	ns
	L1869	'894.7223@7.490998'	FALSE	0.258848	0.0897676	0.407701	0.0143662	0.0275208	0.299866	ns	0.0143006	0.0211531	0.298316	ns
	L2122	'TG(15:0/22:6/14:1)'	FALSE	0.258351	0.0904074	0.409819	0.0106908	0.615024	0.85497	ns	0.0100449	0.583718	0.849218	ns
	L4767	'Mannosyl-1beta-phosphomycoketide C34'	FALSE	0.258366	0.0903877	0.409819	0.0155845	0.0497333	0.362265	ns	0.0143549	0.0568681	0.445603	ns
	L4939	'809.6602@7.5589995'	FALSE	0.258307	0.0904645	0.409819	0.0107946	0.16666	0.572021	ns	0.0114524	0.10268	0.546185	ns
	L0863	'1595.1863@5.462002'	FALSE	0.258069	0.090772	0.410166	0.285525	0.0490612	0.360327	ns	0.252624	0.0485975	0.421336	ns
	L2363	'TG(16:1/20:2n6/22:4)'	FALSE	0.258069	0.090772	0.410166	0.0324063	0.107015	0.489991	ns	0.0311626	0.11205	0.567033	ns
	L2947	'PE(P-20:0/19:0)'	FALSE	-0.258069	0.090772	0.410166	-0.169056	0.164286	0.570141	ns	-0.139367	0.278528	0.720929	ns
	AQ1187	N-Acetylglutamine	FALSE	-0.257787	0.0911376	0.41147	-0.137616	0.0894687	0.456504	ns	-0.0973396	0.214323	0.682229	ns
	L0223	'SM(d18:2/23:0)'	FALSE	-0.257505	0.0915045	0.412776	-0.174688	0.19652	0.592397	ns	-0.177635	0.208567	0.674947	ns
	L0011	'PC(18:1/20:3)'	FALSE	0.255673	0.0939167	0.422585	0.510805	0.0194607	0.273785	ns	0.434808	0.0398405	0.391138	ns
	AQ0787	5-Hydroxytryptophol	FALSE	-0.255532	0.0941043	0.423072	-0.12637	0.0860806	0.45295	ns	-0.102351	0.168427	0.632295	ns
	L3898	'627.4248@2.9840002'	FALSE	-0.255249	0.0944813	0.42441	-0.0125978	0.0867661	0.453165	ns	-0.0115218	0.100921	0.543833	ns
	L5749	'768.591@6.61'	FALSE	0.255094	0.0946896	0.424988	0.00466519	0.41348	0.739105	ns	0.00356207	0.473852	0.807994	ns
	L2412	'TG(14:0/18:3/16:1)'	FALSE	0.254625	0.0953185	0.42745	0.00620353	0.630585	0.863673	ns	0.000816847	0.949097	0.996985	ns
	AQ0962	2-Dimethylamino-5,6-dimethylpyrimidin-4-ol	FALSE	-0.254545	0.0954254	0.42757	-0.140218	0.0685545	0.413923	ns	-0.113655	0.0924951	0.524352	ns
	L0656	'PS(P-18:0/20:5)'	FALSE	0.253939	0.0962441	0.430515	0.00782646	0.243533	0.63	ns	0.00848829	0.173356	0.637583	ns
	L0702	'PS(22:6/19:0)'	FALSE	0.253559	0.0967608	0.432101	0.295706	0.227442	0.612539	ns	0.31247	0.139339	0.59627	ns
	L0460	'PS(22:6/17:1)'	FALSE	-0.253418	0.0969527	0.432596	-0.268803	0.0282445	0.302548	ns	-0.246418	0.0501867	0.429141	ns
	L2725	'895.5313@4.6789966'	FALSE	0.253213	0.0972325	0.433119	0.0112352	0.143482	0.542203	ns	0.00885076	0.243674	0.698107	ns
	L3248	'1052.6073@1.3460004'	FALSE	-0.253213	0.0972318	0.433119	-0.0200427	0.0138086	0.249477	ns	-0.0163797	0.0833579	0.505648	ns
	L1645	'2382.6548@4.502003'	FALSE	-0.253136	0.0973375	0.433225	-0.0120988	0.5086	0.793927	ns	-0.00648033	0.738442	0.901207	ns
	AQ0502	C15 H29 N O	FALSE	-0.252749	0.0978679	0.433992	-0.0138273	0.244134	0.630375	ns	-0.00872005	0.45692	0.802301	ns
	L1654	'520.3292@2.7949986'	FALSE	0.252865	0.097708	0.433992	0.0051933	0.45419	0.764867	ns	0.00520381	0.433935	0.791388	ns
	L2601	'853.6475@6.7820053'	FALSE	-0.252713	0.0979168	0.433992	-0.729747	0.177791	0.578332	ns	-0.678755	0.18796	0.650779	ns
	L4698	'913.8109@9.035003'	FALSE	0.252784	0.0978193	0.433992	0.0138957	0.0197191	0.275242	ns	0.0114349	0.0291508	0.33212	ns
	L2253	'655.5734@7.0889974'	FALSE	0.252469	0.098253	0.434627	0.00978632	0.135405	0.532431	ns	0.00770491	0.209013	0.674947	ns
	L4001	'GalCer(d16:1/23:0)'	FALSE	-0.252431	0.0983045	0.434627	-0.141296	0.137795	0.535913	ns	-0.129697	0.167076	0.63024	ns
	L0798	'2322.6963@5.359002'	FALSE	0.25229	0.0984988	0.43478	0.256457	0.0978883	0.473201	ns	0.223319	0.144945	0.606152	ns
	L5180	'PG(22:0/19:0)'	FALSE	-0.252279	0.0985148	0.43478	-0.00863183	0.164683	0.57056	ns	-0.0166575	0.0165275	0.271811	ns
	L5770	'623.6328@6.087003'	FALSE	-0.252229	0.0985838	0.43478	-0.00508959	0.751145	0.921668	ns	0.000177573	0.989949	0.998636	ns
	AQ0885	(Z)-1-(Methylthio)-5-phenyl-1-penten-3-yne	FALSE	-0.251586	0.0994747	0.438251	-0.111473	0.204595	0.596767	ns	-0.0834382	0.316324	0.743791	ns
	L1135	'1084.6755@1.6999997'	FALSE	0.251542	0.0995353	0.438251	0.00849614	0.170196	0.576901	ns	0.00907785	0.136644	0.594584	ns
	AQ0710	Lenticin	FALSE	-0.251445	0.0996708	0.438486	0.00364528	0.84631	0.950787	ns	0.0079602	0.64055	0.868548	ns
	L0152	'SM(d18:1/20:1)'	FALSE	-0.251304	0.0998672	0.438626	-0.188796	0.230494	0.615175	ns	-0.166052	0.248248	0.698107	ns
	L1363	'929.8412@9.439011'	FALSE	0.251304	0.0998672	0.438626	0.0729716	0.338713	0.690662	ns	0.0853279	0.156027	0.619748	ns
	L0694	'876.6369@6.3250046'	FALSE	0.251022	0.100261	0.439733	0.360342	0.113995	0.499614	ns	0.325492	0.0887384	0.521094	ns
	L2407	'925.8094@8.355999'	FALSE	-0.251005	0.100284	0.439733	-0.0119629	0.0369256	0.328693	ns	-0.0114844	0.0309745	0.344076	ns
	L1436	'1488.1567@5.0929976'	FALSE	-0.250734	0.100664	0.440314	-0.00382068	0.574846	0.82949	ns	-0.00320227	0.630043	0.865228	ns
	L1836	'PE(22:2/17:2)'	FALSE	0.25074	0.100656	0.440314	0.60547	0.019041	0.273286	ns	0.55187	0.0439306	0.403164	ns
	AQ0513	C12 H23 N O5	FALSE	-0.250634	0.100804	0.440562	-0.0141199	0.219014	0.604756	ns	-0.0082736	0.47697	0.807994	ns
	L2642	'1499.0875@4.549998'	FALSE	0.250035	0.101648	0.442583	0.197606	0.174321	0.577675	ns	0.227713	0.0129005	0.247429	ns
	L3163	'2322.6968@5.359002'	FALSE	0.249894	0.101847	0.442583	0.257384	0.0938067	0.464134	ns	0.230064	0.135497	0.593816	ns
	L3464	'1601.0753@4.812996'	FALSE	0.250176	0.101449	0.442583	0.132769	0.189215	0.58759	ns	0.0970074	0.330695	0.743791	ns
	L4063	'940.7519@8.447999'	FALSE	-0.249982	0.101723	0.442583	-0.00469809	0.685285	0.894975	ns	0.000318087	0.975885	0.997988	ns
	L4685	'10beta,14beta-Dihydroxytaxa-4(20),11-dien-5alpha-yl acetate'	FALSE	0.249951	0.101767	0.442583	0.0129001	0.0880967	0.456117	ns	0.0107357	0.138189	0.594584	ns
	L4895	'PC(20:5/18:4)'	FALSE	-0.250129	0.101515	0.442583	-0.0159667	0.00256472	0.119015	ns	-0.0140381	0.0178264	0.278741	ns
	AQ0577	1,3-Butadiene	FALSE	-0.249692	0.102134	0.442645	-0.0188584	0.0955896	0.468379	ns	-0.0167457	0.121028	0.579845	ns
	AQ1247	C10 H22 N2	FALSE	0.249612	0.102247	0.442645	0.0441739	0.308436	0.670229	ns	0.0566954	0.197551	0.66119	ns
	L2737	'953.8405@9.171998'	FALSE	0.249612	0.102247	0.442645	0.115866	0.254181	0.636085	ns	0.118098	0.192784	0.656122	ns
	L3563	'PE(19:0/18:3)'	FALSE	-0.249753	0.102047	0.442645	-0.206373	0.143392	0.542203	ns	-0.181355	0.232727	0.697508	ns
	L4943	'729.5638@7.378'	FALSE	0.249592	0.102276	0.442645	0.00818098	0.287435	0.660543	ns	0.00703557	0.304757	0.739007	ns
	L3202	'PC(22:6/18:2)'	FALSE	-0.249471	0.102447	0.443023	-0.166504	0.0630281	0.401735	ns	-0.126612	0.14657	0.608034	ns
	AQ0430	C26 H42 N4 O	FALSE	-0.249348	0.102623	0.443172	-0.01913	0.0527674	0.372164	ns	-0.0138363	0.191345	0.654007	ns
	L0955	'PC(O-12:0/O-12:0)'	FALSE	-0.24919	0.102848	0.443321	-0.0888188	0.325574	0.683824	ns	-0.0838768	0.3522	0.743791	ns
	AQ0079	C24 H38 N2 O	FALSE	0.248742	0.103489	0.443927	0.010619	0.07944	0.434207	ns	0.00892116	0.101312	0.544004	ns
	AQ0597	C43 H59 N4 P	FALSE	-0.248916	0.103239	0.443927	-0.0186898	0.144677	0.543119	ns	-0.0142095	0.286163	0.725544	ns
	L1678	'1529.1616@5.375'	FALSE	-0.248933	0.103215	0.443927	0.00246266	0.791392	0.933171	ns	0.00646664	0.448165	0.800072	ns
	L2523	'1525.1185@4.950003'	FALSE	-0.248767	0.103453	0.443927	-0.115803	0.161912	0.568252	ns	-0.104408	0.250859	0.699714	ns
	L5059	'647.4166@1.8669994'	FALSE	-0.248788	0.103422	0.443927	-0.0147734	0.0183724	0.273286	ns	-0.0130315	0.0311113	0.344876	ns
	L4779	'822.7519@8.006002'	FALSE	0.248649	0.103622	0.444143	0.00728114	0.301146	0.667535	ns	0.00683152	0.27907	0.72163	ns
	AQ0231	C31 H48 N2 P2	FALSE	-0.247887	0.10472	0.445163	-0.00574589	0.475107	0.778498	ns	-0.00462611	0.524622	0.823962	ns
	AQ0257	DG(15:0/0:0/20:5n3)	FALSE	0.247985	0.104577	0.445163	0.0100157	0.0863085	0.45295	ns	0.0115126	0.0462361	0.413283	ns
	AQ0400	C39 H65 N33 O3 P3	FALSE	-0.247673	0.105029	0.445163	-0.00202999	0.841117	0.949373	ns	-0.00159535	0.860089	0.957787	ns
	AQ0546	2915.0613@9.751002	FALSE	-0.247674	0.105027	0.445163	-0.0136533	0.204797	0.596767	ns	-0.00944416	0.357229	0.743791	ns
	L0080	'Cer(d18:1/22:0)'	FALSE	0.247921	0.10467	0.445163	0.243965	0.064004	0.405308	ns	0.244336	0.0385398	0.387615	ns
	L0192	'603.5965@6.9949965'	FALSE	0.247921	0.10467	0.445163	0.183471	0.114205	0.499614	ns	0.187755	0.0665326	0.467446	ns
	L1633	'2481.9922@6.221993'	FALSE	-0.248062	0.104466	0.445163	-0.318072	0.0591955	0.388261	ns	-0.307346	0.0173709	0.276266	ns
	L2072	'855.5574@4.1749973'	FALSE	-0.248282	0.104149	0.445163	-0.0303044	0.0410488	0.342915	ns	-0.0264774	0.0985711	0.539242	ns
	L2773	'895.5315@4.678996'	FALSE	0.248241	0.104208	0.445163	0.0112352	0.143408	0.542203	ns	0.00885077	0.243602	0.698107	ns
	L3332	'873.661@6.3450007'	FALSE	-0.248197	0.104272	0.445163	-0.00910584	0.107798	0.490605	ns	-0.00775273	0.22411	0.691793	ns
	L4474	'765.6842@7.492001'	FALSE	0.247751	0.104916	0.445163	0.0146075	0.0689575	0.413923	ns	0.0142916	0.0561976	0.443969	ns
	L0771	'PS(22:6/17:1)'	FALSE	0.247357	0.105487	0.445809	0.0991582	0.348627	0.69744	ns	0.0567522	0.588402	0.850813	ns
	L1781	'844.7148@7.696'	FALSE	-0.247431	0.10538	0.445809	-0.0100501	0.223737	0.609588	ns	-0.0107722	0.139218	0.59627	ns
	L2261	'1555.9623@1.4290007'	FALSE	-0.247498	0.105282	0.445809	-0.350156	0.111958	0.497146	ns	-0.279629	0.15997	0.625297	ns
	L3144	'877.7249@8.017007'	FALSE	0.24725	0.105644	0.445809	0.0199127	0.013705	0.249477	ns	0.0185231	0.0387386	0.387615	ns
	L3295	'Schleicherastatin 5'	FALSE	0.247296	0.105577	0.445809	0.0167408	0.279714	0.654424	ns	0.0116195	0.467694	0.807994	ns
	L5376	'618.3133@1.7009989'	FALSE	0.247223	0.105683	0.445809	0.00473535	0.453887	0.764867	ns	0.00243823	0.720741	0.896256	ns
	L1660	'1542.5836@4.9119964'	FALSE	0.247075	0.105898	0.446008	0.226521	0.0680009	0.413923	ns	0.17869	0.164213	0.629265	ns
	L4667	'PC(O-16:0/4:0)'	FALSE	0.247078	0.105894	0.446008	0.0103995	0.163504	0.569103	ns	0.00836828	0.219196	0.689165	ns
	AQ0395	LysoPC(22:5)	FALSE	-0.246544	0.106674	0.448065	-0.0111918	0.194536	0.591229	ns	-0.00630935	0.461309	0.805637	ns
	AQ0815	144.0982@2.1060014	FALSE	-0.246512	0.106722	0.448065	-0.202505	0.0579596	0.3863	ns	-0.150855	0.183046	0.643375	ns
	AQ0116	C23 H48 O6	FALSE	0.246356	0.106951	0.448672	0.00934527	0.186802	0.584125	ns	0.00771836	0.255058	0.701392	ns
	L5754	'759.6315@7.270998'	FALSE	0.246076	0.107363	0.450048	0.013053	0.0717254	0.421596	ns	0.0107546	0.126745	0.586033	ns
	AQ0123	7-Chloro-3,4',5,6,8-pentamethoxyflavone	FALSE	-0.2452	0.108659	0.450115	-0.00646252	0.26571	0.644293	ns	-0.00459475	0.42744	0.785687	ns
	AQ0269	C29 H58 N16 O P	FALSE	0.24473	0.109361	0.450115	0.0100195	0.0862987	0.45295	ns	0.0115154	0.0462734	0.413283	ns
	AQ0919	Dichotosinin	FALSE	-0.24497	0.109002	0.450115	-0.101012	0.495515	0.787742	ns	-0.147337	0.23691	0.698107	ns
	AQ0951	Metipranolol	FALSE	-0.245102	0.108805	0.450115	-0.144815	0.111902	0.497146	ns	-0.113863	0.162141	0.62781	ns
	AQ1182	3-Hydroxyomeprazole	FALSE	-0.24482	0.109225	0.450115	-0.206031	0.134035	0.529699	ns	-0.16276	0.182928	0.643375	ns
	AQ1285	C25 H49 N8 O10	FALSE	-0.244829	0.109213	0.450115	-0.12264	0.113701	0.499614	ns	-0.100989	0.156564	0.619748	ns
	L0085	'PC(P-18:0/18:4)'	FALSE	-0.245102	0.108805	0.450115	-0.137497	0.171829	0.576961	ns	-0.143152	0.107028	0.555672	ns
	L0144	'680.5761@7.349995'	FALSE	-0.245384	0.108386	0.450115	-0.104565	0.176434	0.578332	ns	-0.0886283	0.235826	0.698107	ns
	L0522	'650.1173@2.5460014'	FALSE	-0.24482	0.109225	0.450115	-0.047403	0.108642	0.493005	ns	-0.0540242	0.0640394	0.46143	ns
	L1402	'1541.6377@5.3569965'	FALSE	0.245948	0.107552	0.450115	0.309643	0.0457346	0.356175	ns	0.264497	0.0892152	0.521321	ns
	L2086	'1557.993@1.2880003'	FALSE	-0.245243	0.108595	0.450115	-0.022018	0.180571	0.580067	ns	-0.0164304	0.331243	0.743791	ns
	L2129	'1042.6776@1.4019994'	FALSE	0.245948	0.107552	0.450115	0.139455	0.352259	0.69858	ns	0.129319	0.373359	0.750955	ns
	L2235	'1114.6573@1.268999'	FALSE	-0.245666	0.107968	0.450115	-0.0762778	0.0958147	0.468701	ns	-0.057368	0.2907	0.729557	ns
	L2605	'TG(52:4)*'	FALSE	0.24556	0.108126	0.450115	0.00916183	0.414263	0.739488	ns	0.00738184	0.462804	0.805637	ns
	L5051	'872.6767@7.7070003'	FALSE	0.244806	0.109246	0.450115	0.0052537	0.387213	0.719924	ns	0.0057984	0.319562	0.743791	ns
	L5148	'535.4318@7.4880047:2'	FALSE	-0.245102	0.108805	0.450115	-0.0651964	0.158629	0.563382	ns	-0.0527618	0.200381	0.663625	ns
	L5230	'567.4208@3.694'	FALSE	-0.245278	0.108544	0.450115	-0.00981198	0.421058	0.743897	ns	-0.00787726	0.474454	0.807994	ns
	L5273	'MGDG(20:5/18:4)'	FALSE	0.245164	0.108714	0.450115	0.0223919	0.00987676	0.22937	ns	0.0201208	0.0373877	0.381912	ns
	L5284	'865.7168@7.7670007'	FALSE	0.245617	0.108041	0.450115	0.00220823	0.723359	0.913734	ns	0.00132198	0.819211	0.936837	ns
	L5337	'PI(20:2/18:2)'	FALSE	-0.24477	0.109301	0.450115	-0.0149386	0.0374186	0.33129	ns	-0.0123797	0.0630474	0.457372	ns
	L5378	'535.4316@7.4880047'	FALSE	-0.245102	0.108805	0.450115	-0.0651964	0.158364	0.563382	ns	-0.0524508	0.202661	0.668407	ns
	L5551	'547.4074@3.4420009'	FALSE	-0.245053	0.108878	0.450115	-0.012915	0.0783658	0.432106	ns	-0.0144001	0.0430962	0.400193	ns
	AQ0862	Glycoursodeoxycholic acid	FALSE	-0.244538	0.109647	0.450169	-0.278636	0.0117726	0.235283	ns	-0.227525	0.039417	0.389206	ns
	L1503	'2391.82@6.0180035'	FALSE	0.244538	0.109647	0.450169	0.389158	0.0825621	0.442879	ns	0.321466	0.1335	0.590724	ns
	L2882	'919.7517@7.7460017'	FALSE	0.244466	0.109756	0.450169	0.0109675	0.0904174	0.458841	ns	0.00801315	0.215949	0.685175	ns
	L4645	'933.856@8.510004'	FALSE	0.244468	0.109753	0.450169	0.00473364	0.555908	0.82207	ns	0.00296743	0.703465	0.889702	ns
	AQ0957	PE-Cer(d16:2/16:0(2OH))	FALSE	-0.244257	0.11007	0.450762	-0.099626	0.31254	0.672548	ns	-0.05876	0.515504	0.821124	ns
	L2337	'865.7744@8.14201'	FALSE	0.244257	0.11007	0.450762	0.112342	0.0368702	0.328693	ns	0.0967827	0.0402681	0.391317	ns
	AQ0128	251.278@0.8310006	FALSE	-0.24419	0.110169	0.450823	-0.0131223	0.0240049	0.292892	ns	-0.0122655	0.0614506	0.457372	ns
	AQ0587	C9 H26 N5 O P2	FALSE	-0.244054	0.110375	0.451318	0.0214892	0.104034	0.482723	ns	0.0284658	0.0380992	0.384744	ns
	L2293	'896.814@7.7490025'	FALSE	0.243917	0.110581	0.451813	0.000825932	0.908178	0.968961	ns	-2.24e-05	0.997265	0.998636	ns
	L3457	'927.823@8.671998'	FALSE	-0.243834	0.110706	0.45198	-0.116056	0.44369	0.754015	ns	-0.171587	0.194504	0.657854	ns
	L0407	'Neurine'	FALSE	0.243757	0.110823	0.452109	0.0101339	0.0753648	0.427041	ns	0.00769975	0.155268	0.619748	ns
	L0493	'TG(14:1/14:0/18:3)'	FALSE	0.243693	0.110919	0.452156	0.0411676	0.188993	0.587388	ns	0.0350391	0.186953	0.650249	ns
	L1917	'PC(O-18:2/2:0)'	FALSE	-0.24327	0.111559	0.453725	-0.163449	0.0452921	0.356175	ns	-0.12492	0.131437	0.589078	ns
	AQ0882	C14 H16 N13 O2 P3	FALSE	-0.242988	0.111988	0.454774	-0.563535	0.0665627	0.411979	ns	-0.40134	0.199419	0.662904	ns
	L0897	'2139.6023@3.885'	FALSE	-0.242988	0.111988	0.454774	-0.155247	0.125605	0.515173	ns	-0.123138	0.244446	0.698107	ns
	AQ0399	Lysyl-Glycine	FALSE	-0.242736	0.112371	0.455385	-0.0150551	0.125134	0.514486	ns	-0.0138087	0.081719	0.501988	ns
	L4328	'PE-Cer(d15:2(4E,6E)/24:0(2OH))'	FALSE	0.242752	0.112347	0.455385	0.00467697	0.527575	0.805557	ns	0.00268197	0.689308	0.883191	ns
	AQ0350	C7 H13 N3 O	FALSE	0.242583	0.112606	0.455895	0.00989513	0.271348	0.648541	ns	0.00949914	0.227701	0.693792	ns
	L0827	'747.6011@6.4370046'	FALSE	-0.242424	0.112848	0.45653	-0.234999	0.0350547	0.324079	ns	-0.19886	0.0618392	0.457372	ns
	L1891	'673.4311@1.5050001'	FALSE	-0.242283	0.113064	0.457056	-0.0801805	0.114515	0.499762	ns	-0.061997	0.249998	0.699366	ns
	L2680	'577.2734@1.4830012'	FALSE	-0.242176	0.113228	0.457372	-0.0204725	0.0777742	0.432106	ns	-0.0192001	0.109268	0.562373	ns
	L3237	'463.3066@1.7060006'	FALSE	-0.241895	0.113661	0.457915	-0.00467021	0.685666	0.894975	ns	-0.00245546	0.827464	0.941714	ns
	L4294	'861.7405@7.605'	FALSE	0.241947	0.11358	0.457915	0.015474	0.0587806	0.387894	ns	0.0128916	0.0967314	0.535046	ns
	L5042	'910.7939@9.588996'	FALSE	-0.241878	0.113687	0.457915	-0.0114063	0.050058	0.363636	ns	-0.0098597	0.0872811	0.517466	ns
	L5151	'447.2843@1.3789998'	FALSE	-0.241866	0.113706	0.457915	-0.00675336	0.202933	0.596767	ns	-0.00512932	0.334553	0.743791	ns
	AQ0060	Charine	FALSE	0.241474	0.114309	0.457997	0.00535233	0.420836	0.743897	ns	0.00700752	0.266345	0.712299	ns
	AQ0173	p-Synephrine	FALSE	-0.24074	0.115449	0.457997	-0.0111236	0.162752	0.568301	ns	-0.00940062	0.198546	0.661477	ns
	AQ0848	C15 H19 N2	FALSE	-0.24172	0.113931	0.457997	-0.0872198	0.365303	0.70474	ns	-0.071048	0.453919	0.801422	ns
	L0042	'SM(d18:1/18:0)*'	FALSE	-0.241156	0.114803	0.457997	-0.0597696	0.625027	0.860523	ns	-0.052336	0.629228	0.865228	ns
	L0139	'934.7243@7.282004'	FALSE	0.240711	0.115494	0.457997	0.0107383	0.119371	0.507986	ns	0.0104258	0.0819568	0.502747	ns
	L0327	'CE(20:5)'	FALSE	-0.240592	0.115679	0.457997	-0.452331	0.178378	0.578332	ns	-0.418191	0.196314	0.659493	ns
	L0448	'TG(14:1/14:1/14:1)'	FALSE	0.24048	0.115855	0.457997	0.0102025	0.269379	0.647287	ns	0.00932588	0.198111	0.661477	ns
	L0886	'717.5318@5.4450054'	FALSE	0.241015	0.115021	0.457997	0.0985865	0.119505	0.507986	ns	0.0866967	0.130413	0.588785	ns
	L1445	'PS(18:3/18:2)'	FALSE	0.241297	0.114584	0.457997	0.147734	0.126936	0.517741	ns	0.139416	0.127577	0.586667	ns
	L1495	'1608.1873@5.699003'	FALSE	0.240953	0.115118	0.457997	0.38498	0.268156	0.645846	ns	0.411304	0.174498	0.637583	ns
	L2776	'777.6828@7.7650003'	FALSE	0.241083	0.114915	0.457997	0.0159062	0.0138661	0.249477	ns	0.0124491	0.0409009	0.391656	ns
	L2967	'891.732@7.8489995'	FALSE	0.241754	0.113878	0.457997	0.00734451	0.504955	0.792588	ns	0.00238022	0.819829	0.937199	ns
	L3567	'590.2802@1.352999'	FALSE	0.241376	0.114462	0.457997	-0.0123505	0.368998	0.706365	ns	-0.0121922	0.375643	0.752388	ns
	L3839	'670.5328@7.072002'	FALSE	0.240507	0.115812	0.457997	0.0121212	0.127105	0.517741	ns	0.0098176	0.163557	0.62921	ns
	L4491	'1531.0972@4.4509993'	FALSE	0.240644	0.115598	0.457997	0.0249392	0.00320003	0.130787	ns	0.0226473	0.00993366	0.219821	ns
	L5150	'481.2009@1.3850001'	FALSE	-0.241516	0.114245	0.457997	-0.00671604	0.201606	0.596767	ns	-0.00510167	0.329352	0.743791	ns
	L5183	'469.1519@1.3840003'	FALSE	-0.240467	0.115874	0.457997	-0.00708567	0.203964	0.596767	ns	-0.00545978	0.322954	0.743791	ns
	L5368	'919.7292@7.5830054'	FALSE	0.241597	0.11412	0.457997	0.0146539	0.0404022	0.342021	ns	0.0146279	0.0206414	0.294279	ns
	L5784	'833.7459@8.557004'	FALSE	0.24097	0.115092	0.457997	0.00649097	0.315968	0.675274	ns	0.00648016	0.19485	0.657975	ns
	L5843	'PC(16:1/22:6)'	FALSE	-0.240762	0.115415	0.457997	-0.0063475	0.484693	0.782344	ns	-0.00706844	0.435905	0.791388	ns
	L6015	'868.5997@6.225999'	FALSE	-0.240605	0.115659	0.457997	-0.0149729	0.0430109	0.347154	ns	-0.0124317	0.0648599	0.462529	ns
	L1343	'801.5808@4.7470016'	FALSE	-0.24031	0.11612	0.45863	-0.147111	0.0703593	0.416934	ns	-0.130381	0.0776657	0.497172	ns
	AQ0432	C32 H35 N2 O2	FALSE	-0.239619	0.117204	0.459282	-0.0196423	0.0558968	0.379671	ns	-0.0145481	0.164674	0.629872	ns
	AQ0498	Tocopheronic acid	FALSE	-0.23978	0.116951	0.459282	-0.0141823	0.195185	0.591746	ns	-0.00881294	0.414259	0.777062	ns
	L0974	'2455.9773@6.237'	FALSE	0.240028	0.116561	0.459282	0.454109	0.165705	0.571804	ns	0.378321	0.18072	0.641243	ns
	L1318	'1566.1466@4.964998'	FALSE	-0.239575	0.117274	0.459282	-0.00842801	0.143813	0.542682	ns	-0.00680998	0.217839	0.687802	ns
	L1567	'1549.9574@1.4240011'	FALSE	-0.239887	0.116783	0.459282	-0.217929	0.172209	0.576961	ns	-0.197517	0.188122	0.65092	ns
	L1937	'CE(22:6)'	FALSE	-0.239746	0.117004	0.459282	-0.297587	0.0298921	0.304073	ns	-0.285498	0.0410687	0.391656	ns
	L2366	'TG(14:1/14:1/17:2)[iso3]'	FALSE	0.239888	0.116781	0.459282	0.00718813	0.289514	0.660543	ns	0.00640814	0.228909	0.694518	ns
	L3255	'Cer(d18:1/22:1)'	FALSE	0.240028	0.116561	0.459282	0.15392	0.144833	0.543119	ns	0.131943	0.147889	0.608262	ns
	L3422	'TG(14:1/14:1/17:2)[iso3]'	FALSE	0.239888	0.116781	0.459282	0.00718813	0.289688	0.660658	ns	0.00644643	0.228836	0.694518	ns
	L3826	'22:0-Glc-Sitosterol'	FALSE	0.239547	0.117318	0.459282	0.00903433	0.0904429	0.458841	ns	0.00723707	0.171385	0.635926	ns
	L5358	'692.6795@6.976998'	FALSE	0.239656	0.117146	0.459282	-0.00999356	0.210529	0.598822	ns	-0.00922214	0.249317	0.698925	ns
	AQ0160	C29 H44 N10	FALSE	-0.239387	0.11757	0.45993	-0.0116712	0.083341	0.44461	ns	-0.00843201	0.227169	0.693792	ns
	L3218	'875.7873@8.235995'	FALSE	0.238959	0.118248	0.461567	0.000907411	0.872234	0.95877	ns	-1.93e-05	0.997066	0.998636	ns
	L1497	'1487.0953@4.570005'	FALSE	-0.238901	0.11834	0.461588	-0.208115	0.0687708	0.413923	ns	-0.17771	0.110229	0.564733	ns
	AQ0176	C20 H29 N	FALSE	0.238741	0.118594	0.461902	0.0134502	0.0239946	0.292892	ns	0.014099	0.0137252	0.250908	ns
	L0703	'629.6128@6.981002'	FALSE	0.23876	0.118564	0.461902	0.133578	0.135247	0.532252	ns	0.0787777	0.418117	0.780876	ns
	AQ1265	p-Isopropylphenol	FALSE	0.238055	0.119688	0.464805	0.0551447	0.302115	0.667535	ns	0.0405483	0.465494	0.805637	ns
	L0059	'PE(22:2/17:2)'	FALSE	-0.238055	0.119688	0.464805	-0.227071	0.00947716	0.224588	ns	-0.2122	0.0343097	0.362256	ns
	L4480	'PG(20:0/22:0)'	FALSE	0.238055	0.119688	0.464805	0.102678	0.0848473	0.449707	ns	0.0925532	0.0746919	0.494116	ns
	L2322	'673.4307@1.5050001'	FALSE	-0.237773	0.12014	0.46622	-0.0790418	0.120324	0.508118	ns	-0.0609327	0.245552	0.698107	ns
	AQ0228	C30 H45 N P	FALSE	0.237466	0.120633	0.466435	0.00894855	0.18376	0.58218	ns	0.0139544	0.0505283	0.429207	ns
	L0906	'2429.9597@6.295006'	FALSE	0.237491	0.120593	0.466435	0.408605	0.0986054	0.474041	ns	0.338801	0.117803	0.576098	ns
	L2997	'609.2763@1.269999'	FALSE	-0.237491	0.120593	0.466435	-0.0820212	0.0797539	0.434814	ns	-0.0800985	0.16652	0.63024	ns
	L3801	'804.5509@4.1169987'	FALSE	0.237671	0.120303	0.466435	0.00927765	0.112044	0.497146	ns	0.00732268	0.231	0.696847	ns
	AQ1045	4-Aminophenol	FALSE	-0.23735	0.12082	0.466482	-0.0894208	0.36148	0.702921	ns	-0.086375	0.302896	0.737126	ns
	L2487	'598.4967@8.093996'	FALSE	0.237396	0.120746	0.466482	0.0135544	0.103368	0.482616	ns	0.0175692	0.0174108	0.276266	ns
	AQ1043	Aniline	FALSE	-0.236786	0.121731	0.469661	-0.106768	0.105775	0.487038	ns	-0.0786473	0.251581	0.699756	ns
	L4884	'PC(O-18:1/0:0)'	FALSE	-0.236603	0.12203	0.470101	-0.00842258	0.185939	0.583879	ns	-0.00817398	0.128711	0.587594	ns
	L5178	'433.2684@1.3780001'	FALSE	-0.236623	0.121997	0.470101	-0.00711407	0.203301	0.596767	ns	-0.00540809	0.33458	0.743791	ns
	L5357	'522.4669@8.067'	FALSE	0.236553	0.12211	0.470101	0.0146133	0.0548082	0.37898	ns	0.0121434	0.120454	0.579845	ns
	AQ0873	Ecgonine methyl ester	FALSE	-0.235941	0.123108	0.472919	-0.127465	0.0789319	0.433198	ns	-0.0981922	0.156505	0.619748	ns
	L3484	'774.633@6.466003'	FALSE	-0.235941	0.123108	0.472919	-0.193916	0.111283	0.497146	ns	-0.134593	0.291223	0.729557	ns
	L1226	'1510.1193@4.6650023'	FALSE	-0.235659	0.12357	0.473328	-0.00790437	0.647442	0.87286	ns	-0.00325928	0.848248	0.953023	ns
	L1839	'PC(22:6/20:5)'	FALSE	-0.2358	0.123339	0.473328	-0.143442	0.119638	0.507986	ns	-0.0983968	0.295175	0.732006	ns
	L2453	'Neurine'	FALSE	0.235671	0.12355	0.473328	0.0123893	0.0441723	0.351888	ns	0.00896838	0.1426	0.603766	ns
	L4903	'881.5815@4.2960005'	FALSE	-0.235529	0.123782	0.473462	-0.00870649	0.250379	0.635004	ns	-0.00617379	0.43951	0.793078	ns
	L5816	'598.4979@8.6799965'	FALSE	0.235559	0.123733	0.473462	0.0137416	0.0276834	0.300627	ns	0.0108959	0.0961624	0.534176	ns
	AQ0435	C11 H23 P3	FALSE	-0.234967	0.124709	0.474908	-0.0194095	0.0554792	0.379216	ns	-0.0138673	0.191999	0.655403	ns
	L0140	'(22R,23R)-22,23-Dihydroxy-campest-4-en-3-one'	FALSE	0.234813	0.124962	0.474908	0.0966825	0.0587274	0.387894	ns	0.106719	0.0275128	0.322172	ns
	L0241	'SM(d18:1/17:0)'	FALSE	-0.235236	0.124264	0.474908	-0.101841	0.164924	0.570571	ns	-0.0922284	0.129976	0.588785	ns
	L0398	'5,8,3'',4'',5''-Pentahydroxy-3,7-dimethoxyflavone'	FALSE	-0.235095	0.124496	0.474908	-0.0507335	0.0997933	0.475359	ns	-0.057761	0.0503289	0.429207	ns
	L2088	'GalCer(d18:1/16:0)'	FALSE	-0.234813	0.124962	0.474908	-0.110576	0.154291	0.554818	ns	-0.0955652	0.124876	0.583558	ns
	L2136	'3208.3484@5.562998'	FALSE	0.235151	0.124404	0.474908	0.00781577	0.288169	0.660543	ns	0.00515195	0.464235	0.805637	ns
	L2377	'724.5511@4.4479985'	FALSE	0.234822	0.124948	0.474908	0.00818602	0.451575	0.762217	ns	0.00619724	0.543845	0.835815	ns
	L5169	'720.7113@6.9779973'	FALSE	0.234954	0.124729	0.474908	0.0456363	0.508627	0.793927	ns	0.0019672	0.976438	0.997988	ns
	L5267	'492.195@1.3850001'	FALSE	-0.234875	0.124859	0.474908	-0.00839993	0.20447	0.596767	ns	-0.00646469	0.326038	0.743791	ns
	L0828	'1503.1584@5.316995'	FALSE	-0.234531	0.125428	0.476003	-0.121206	0.110856	0.496709	ns	-0.121562	0.0825895	0.502747	ns
	L5138	'535.4318@7.4880047:1'	FALSE	-0.234531	0.125428	0.476003	-0.0629448	0.186396	0.584125	ns	-0.0503358	0.229037	0.694518	ns
	L0130	'SM(d18:0/16:0)'	FALSE	-0.233968	0.126366	0.477183	-0.202114	0.137469	0.535913	ns	-0.177589	0.142789	0.603766	ns
	L0200	'PE(P-20:0/17:0)'	FALSE	-0.234109	0.126131	0.477183	-0.17518	0.201184	0.596767	ns	-0.15719	0.225615	0.693359	ns
	L1387	'555.2961@1.3730006'	FALSE	-0.233968	0.126366	0.477183	-0.010492	0.559058	0.82406	ns	-0.00626224	0.72821	0.897645	ns
	L2018	'772.6187@7.228003'	FALSE	0.234148	0.126065	0.477183	0.0102906	0.249211	0.634103	ns	0.00997051	0.169899	0.63394	ns
	L2648	'1555.1805@5.4769974'	FALSE	-0.234117	0.126117	0.477183	0.00734001	0.632056	0.865163	ns	0.00428157	0.765428	0.909829	ns
	L3475	'PE(19:0/18:4)'	FALSE	-0.233968	0.126366	0.477183	-0.195762	0.17558	0.578332	ns	-0.17098	0.251871	0.700197	ns
	L5327	'2334.6067@4.3529983'	FALSE	-0.234031	0.12626	0.477183	-0.0153704	0.0188962	0.273286	ns	-0.0149637	0.0379881	0.38435	ns
	AQ0308	C7 H6 N O5	FALSE	0.233301	0.127481	0.477338	-0.00480572	0.588888	0.837543	ns	-0.00172944	0.8384	0.94771	ns
	AQ0877	C16 H21 N2 O2	FALSE	0.233545	0.127072	0.477338	0.132574	0.103586	0.482723	ns	0.152254	0.0335251	0.358228	ns
	AQ0940	C8 H19 N8 O4 P3	FALSE	-0.233686	0.126836	0.477338	-0.213685	0.102691	0.481904	ns	-0.183337	0.136653	0.594584	ns
	AQ1202	Ganoderic acid L	FALSE	0.233404	0.127308	0.477338	0.0701762	0.180898	0.580067	ns	0.0704936	0.130446	0.588785	ns
	L0044	'PC(22:6/18:2)'	FALSE	-0.233827	0.126601	0.477338	-0.16181	0.0602478	0.391758	ns	-0.123261	0.136798	0.594584	ns
	L3364	'401.7579@5.0939965'	FALSE	-0.233345	0.127407	0.477338	-0.0125776	0.288292	0.660543	ns	-0.0100843	0.348646	0.743791	ns
	L3537	'820.6132@5.6700044'	FALSE	-0.233427	0.127269	0.477338	-0.0120799	0.218587	0.604756	ns	-0.0119078	0.153119	0.618836	ns
	L3815	'759.6354@7.268002'	FALSE	0.23354	0.127079	0.477338	0.010417	0.129164	0.521992	ns	0.0110421	0.0752098	0.496007	ns
	L4453	'863.6973@7.599'	FALSE	0.233831	0.126594	0.477338	0.0153458	0.0465357	0.356571	ns	0.0149511	0.0561708	0.443969	ns
	L4944	'791.7024@7.6040034'	FALSE	0.233406	0.127304	0.477338	0.00196715	0.795549	0.934093	ns	0.00471759	0.493392	0.812203	ns
	L1207	'TG(14:1/14:1/22:5)'	FALSE	0.233001	0.127986	0.47734	0.00184647	0.795793	0.934093	ns	0.000849764	0.892564	0.969444	ns
	L2108	'948.7439@9.083007'	FALSE	0.233004	0.12798	0.47734	0.0123363	0.270072	0.648367	ns	0.0132775	0.143469	0.605056	ns
	L2175	'881.5709@4.304995'	FALSE	-0.232981	0.128019	0.47734	-0.125844	0.198754	0.59514	ns	-0.116821	0.200055	0.663367	ns
	L3557	'772.6193@7.226995'	FALSE	0.233018	0.127956	0.47734	0.0102654	0.252986	0.636085	ns	0.00995458	0.170573	0.635123	ns
	L3928	'1532.1158@5.1759987'	FALSE	0.233168	0.127705	0.47734	0.0118088	0.0254069	0.296466	ns	0.0102125	0.0411342	0.391656	ns
	L1314	'1589.1344@4.820005'	FALSE	-0.232778	0.128361	0.478282	-0.0268947	0.0424562	0.345086	ns	-0.0231016	0.0698229	0.477388	ns
	AQ0820	Spirolucidine	FALSE	-0.232417	0.128971	0.478546	-0.0901945	0.165861	0.571804	ns	-0.066181	0.269492	0.713251	ns
	L0379	'324.0544@2.5459993'	FALSE	-0.232425	0.128958	0.478546	-0.00937607	0.14348	0.542203	ns	-0.00814366	0.171044	0.635266	ns
	L1723	'2309.6516@4.489997'	FALSE	-0.232558	0.128732	0.478546	-0.282517	0.0354652	0.324974	ns	-0.243568	0.0468164	0.415482	ns
	L2435	'1586.1125@4.763'	FALSE	0.232558	0.128732	0.478546	0.0122032	0.851903	0.951833	ns	-0.00154949	0.97919	0.997988	ns
	L2731	'943.7649@7.978002'	FALSE	0.232439	0.128934	0.478546	0.0098733	0.150818	0.550419	ns	0.00994806	0.102743	0.546185	ns
	L4342	'TG(14:1/15:0/18:4)'	FALSE	0.232607	0.12865	0.478546	0.00844685	0.240049	0.627865	ns	0.00599372	0.343656	0.743791	ns
	AQ0169	C5 H N3 O3	FALSE	0.232173	0.129385	0.47975	0.0131056	0.0258543	0.297101	ns	0.0135959	0.0144543	0.251986	ns
	AQ0477	C15 H6 N7 O	FALSE	-0.232006	0.129669	0.480298	-0.019178	0.0514706	0.366736	ns	-0.0138176	0.176075	0.637583	ns
	L4988	'821.7398@8.010002'	FALSE	0.23198	0.129713	0.480298	0.0051418	0.455285	0.764867	ns	0.00428789	0.494771	0.812203	ns
	AQ0035	C31 H62 N3 P S	FALSE	-0.231828	0.129972	0.480923	-0.00824838	0.192841	0.590155	ns	-0.00591767	0.361285	0.746694	ns
	AQ0906	2-Amino-4-[(2-hydroxy-1-oxopropyl)amino]butanoic acid	FALSE	-0.231572	0.130408	0.481838	-0.183996	0.184476	0.582925	ns	-0.122156	0.351045	0.743791	ns
	L2542	'901.6893@6.7879963'	FALSE	-0.231431	0.130649	0.481838	-0.083001	0.1622	0.568252	ns	-0.0780436	0.154379	0.619608	ns
	L2755	'724.1342@3.1770015'	FALSE	-0.231431	0.130649	0.481838	-0.0533368	0.0944832	0.4669	ns	-0.0594872	0.0576831	0.446395	ns
	L5505	'867.7362@8.924002'	FALSE	0.231563	0.130423	0.481838	0.00454434	0.495836	0.787782	ns	0.00583211	0.306297	0.739441	ns
	L5736	'SM(d18:1/15:0)'	FALSE	-0.231418	0.130671	0.481838	-0.0014905	0.808338	0.937536	ns	0.000831079	0.884109	0.966216	ns
	L2675	'PE(P-20:0/18:3)'	FALSE	-0.23129	0.13089	0.481845	-0.0553626	0.429806	0.744777	ns	-0.0594834	0.337005	0.743791	ns
	L3167	'PC(O-18:0/18:3)'	FALSE	-0.231322	0.130834	0.481845	-0.00970511	0.374411	0.71047	ns	-0.00894661	0.339499	0.743791	ns
	L5398	'433.3042@1.2390001'	FALSE	-0.231205	0.131034	0.481845	-0.00762474	0.213857	0.598822	ns	-0.00598665	0.327334	0.743791	ns
	L5410	'419.2885@1.2409998'	FALSE	-0.231205	0.131034	0.481845	-0.00786471	0.215326	0.599852	ns	-0.00616971	0.326077	0.743791	ns
	L0569	'897.7506@7.730003'	FALSE	0.230954	0.131465	0.482838	0.0100264	0.192407	0.590155	ns	0.0111291	0.0737084	0.491266	ns
	L2817	'6-O-Methylnorlaudanosoline'	FALSE	-0.230942	0.131486	0.482838	-0.0123904	0.0741324	0.423659	ns	-0.0108157	0.11354	0.569545	ns
	L1782	'614.2556@1.2900007'	FALSE	-0.230867	0.131615	0.482982	-0.224897	0.312098	0.672548	ns	-0.179345	0.400149	0.767479	ns
	L0759	'PE(P-20:0/15:0)'	FALSE	-0.230585	0.132101	0.484396	-0.24602	0.0272681	0.299866	ns	-0.215796	0.0581844	0.448323	ns
	L1730	'1581.086@4.6889977'	FALSE	0.230452	0.132331	0.484606	0.00515428	0.374689	0.71047	ns	0.0040255	0.515332	0.821124	ns
	AQ0535	Hydroxybutyrylcarnitine	FALSE	-0.230335	0.132531	0.485007	-0.0161995	0.0933114	0.46412	ns	-0.0128598	0.155694	0.619748	ns
	L1356	'856.6757@6.940002'	FALSE	0.230282	0.132624	0.485014	0.0108715	0.120359	0.508118	ns	0.00935819	0.161006	0.626546	ns
	L0204	'929.842@9.442994'	FALSE	0.230162	0.132831	0.485105	0.0375673	0.0202892	0.276137	ns	0.0401086	0.00951064	0.217643	ns
	L2569	'1423.5869@3.8859992'	FALSE	-0.230162	0.132831	0.485105	-0.0191148	0.310588	0.671283	ns	-0.0119259	0.549714	0.837024	ns
	L0435	'22:3-Glc-Sitosterol'	FALSE	0.229738	0.133567	0.485466	0.0109158	0.0887145	0.456117	ns	0.00843195	0.148234	0.608394	ns
	L1776	'435.267@2.1910005'	FALSE	0.230009	0.133096	0.485466	0.0166085	0.0690458	0.413923	ns	0.0145101	0.126678	0.586033	ns
	L2502	'1569.0771@4.759002'	FALSE	0.22988	0.133319	0.485466	0.0786544	0.503061	0.791946	ns	0.0756171	0.507687	0.817326	ns
	L2512	'2840.154@3.8859987'	FALSE	-0.229747	0.13355	0.485466	-0.0185898	0.314154	0.673531	ns	-0.0124866	0.525561	0.824204	ns
	L3196	'901.6896@6.7879963'	FALSE	-0.22988	0.133319	0.485466	-0.0174739	0.351323	0.69858	ns	-0.0176211	0.312527	0.743791	ns
	L4984	'TG(14:1/15:0/18:4)'	FALSE	0.229978	0.133149	0.485466	0.00844046	0.240363	0.627865	ns	0.0059752	0.344995	0.743791	ns
	L3613	'612.1604@2.5460021'	FALSE	-0.229598	0.133809	0.485684	-0.0424049	0.118444	0.50767	ns	-0.0443262	0.101893	0.544836	ns
	L5199	'467.7535@1.3969998'	FALSE	-0.229632	0.13375	0.485684	-0.00686776	0.213925	0.598822	ns	-0.00519	0.352563	0.743791	ns
	L5274	'773.3436@1.3770003'	FALSE	-0.229458	0.134054	0.486242	-0.00884024	0.190457	0.589161	ns	-0.00691607	0.294964	0.732006	ns
	AQ0203	C18 H41 N P2	FALSE	0.229242	0.13443	0.486282	0.00492591	0.512418	0.795487	ns	0.00701057	0.312877	0.743791	ns
	L3404	'924.7049@7.737'	FALSE	-0.229316	0.1343	0.486282	-0.00707756	0.64663	0.871986	ns	-0.00743386	0.636834	0.867171	ns
	L4477	'787.6672@7.658997'	FALSE	0.229253	0.134412	0.486282	0.00842297	0.204345	0.596767	ns	0.00613044	0.307139	0.739441	ns
	L5366	'TG(18:4/15:0/20:5)'	FALSE	0.229256	0.134405	0.486282	0.0155264	0.181543	0.580067	ns	0.0156606	0.155746	0.619748	ns
	AQ0256	C13 H22 O2	FALSE	0.22916	0.134574	0.486473	0.0109629	0.100778	0.476353	ns	0.0118506	0.0559336	0.443969	ns
	AQ1249	C11 H21 N8	FALSE	-0.228894	0.13504	0.487496	-0.0660396	0.205423	0.596767	ns	-0.0661013	0.087572	0.517466	ns
	L1264	'1501.147@5.235995'	FALSE	-0.228612	0.135534	0.48895	-0.0972879	0.294761	0.666671	ns	-0.0958554	0.245387	0.698107	ns
	AQ0093	C13 H18 N7 O	FALSE	0.228514	0.135706	0.489182	0.00746853	0.181231	0.580067	ns	0.00630953	0.172547	0.637583	ns
	L2173	'2318.6377@4.9219975'	FALSE	0.228471	0.135782	0.489182	0.204255	0.119211	0.507986	ns	0.143834	0.308002	0.73976	ns
	L1870	'931.8589@9.176007'	FALSE	0.22841	0.135888	0.489235	0.00405245	0.713897	0.908708	ns	-0.000180867	0.985094	0.998391	ns
	L0687	'SM(d18:0/18:0)'	FALSE	0.228189	0.136279	0.48932	0.000536049	0.976579	0.993971	ns	0.00344496	0.837296	0.947065	ns
	L2865	'591.3517@1.8130022'	FALSE	0.228189	0.136279	0.48932	0.158006	0.732059	0.918091	ns	0.0401258	0.925663	0.987698	ns
	L3315	'PE(P-20:0/15:0)'	FALSE	-0.22833	0.13603	0.48932	-0.232832	0.0317853	0.308214	ns	-0.196817	0.0901748	0.521659	ns
	L3323	'761.5867@5.627999'	FALSE	-0.228189	0.136279	0.48932	-0.00608524	0.431313	0.744777	ns	-0.00726906	0.319526	0.743791	ns
	L5118	'853.5528@3.7219996'	FALSE	-0.227998	0.136616	0.490198	-0.00624183	0.38873	0.720424	ns	-0.00666447	0.281567	0.723146	ns
	L1203	'16:3 Stigmasteryl ester'	FALSE	-0.227933	0.13673	0.490256	-0.00890114	0.212429	0.598822	ns	-0.00707854	0.254673	0.701392	ns
	L4553	'835.7235@7.5520015'	FALSE	0.227885	0.136816	0.490256	0.0124303	0.0731327	0.422189	ns	0.0100046	0.157167	0.62075	ns
	L3366	'843.5111@4.326002'	FALSE	-0.227755	0.137046	0.49075	-0.0148804	0.0663966	0.411979	ns	-0.0182089	0.024533	0.316883	ns
	L1262	'1297.1649@9.421998'	FALSE	-0.227625	0.137276	0.490915	-0.120782	0.245913	0.630826	ns	-0.123023	0.100486	0.543833	ns
	L3137	'925.7976@8.109004'	FALSE	0.227625	0.137276	0.490915	0.318107	0.0372271	0.330825	ns	0.329754	0.0205285	0.294241	ns
	AQ0094	C11 H22 N6 O2	FALSE	-0.227498	0.137502	0.491394	-0.0100171	0.142593	0.540758	ns	-0.00871793	0.134503	0.591238	ns
	L2456	'SM(d18:1/24:0)'	FALSE	0.22728	0.13789	0.492449	0.00794891	0.293218	0.664477	ns	0.0050778	0.473623	0.807994	ns
	AQ0022	Dihydrothymine	FALSE	0.226603	0.139098	0.492662	0.00705034	0.268174	0.645846	ns	0.00797037	0.170861	0.635266	ns
	AQ0218	C24 H49 O4 P	FALSE	0.226996	0.138396	0.492662	0.00455044	0.55377	0.820651	ns	0.00671462	0.359942	0.745997	ns
	AQ0266	1'-hydroxytriazolam	FALSE	-0.226471	0.139335	0.492662	-0.0105322	0.21161	0.598822	ns	-0.0080845	0.274903	0.717533	ns
	AQ0302	Thelephoric acid	FALSE	-0.22653	0.139228	0.492662	-0.00318104	0.73844	0.919634	ns	-0.00304517	0.726642	0.897645	ns
	AQ0948	Linoleyl carnitine	FALSE	-0.226779	0.138782	0.492662	-0.204586	0.0366661	0.328313	ns	-0.163642	0.0919275	0.524232	ns
	L0505	'TG(18:1/20:3/20:2n6)'	FALSE	0.22692	0.13853	0.492662	0.13125	0.302893	0.667535	ns	0.141538	0.166357	0.63024	ns
	L0662	'2260.5947@4.6180015'	FALSE	0.226779	0.138782	0.492662	0.225143	0.224754	0.610532	ns	0.171461	0.332554	0.743791	ns
	L0778	'824.616@6.312004'	FALSE	0.226638	0.139034	0.492662	0.0923422	0.658845	0.879804	ns	0.197868	0.274554	0.717533	ns
	L2582	'789.5006@5.7799993'	FALSE	-0.227061	0.138278	0.492662	-0.192407	0.110427	0.495622	ns	-0.143788	0.267351	0.712299	ns
	L2616	'PS(22:6/21:0)'	FALSE	0.226779	0.138782	0.492662	0.239832	0.165612	0.571804	ns	0.190291	0.282224	0.723146	ns
	L3786	'TG(20:5/22:6/22:6)'	FALSE	-0.226604	0.139096	0.492662	-0.0141873	0.0177252	0.273286	ns	-0.0127963	0.0134975	0.250908	ns
	L5204	'439.1896@1.2369998'	FALSE	-0.226487	0.139306	0.492662	-0.00738412	0.220609	0.60679	ns	-0.00576477	0.324605	0.743791	ns
	L5397	'444.1673@1.2369998'	FALSE	-0.227186	0.138057	0.492662	-0.0075133	0.220581	0.60679	ns	-0.00585176	0.325658	0.743791	ns
	L0401	'TG(16:0/14:1/18:4)'	FALSE	0.226357	0.139539	0.493058	0.0462117	0.317235	0.676598	ns	0.0442584	0.259023	0.706042	ns
	AQ0040	C5 H2 N4 O	FALSE	0.2263	0.139642	0.493093	0.00990822	0.114825	0.500202	ns	0.00811869	0.188587	0.651087	ns
	AQ0015	Piperidine	FALSE	-0.225989	0.140201	0.493131	-0.0138779	0.0491126	0.360327	ns	-0.0110106	0.078061	0.497172	ns
	AQ0153	17-Methyl-18-norandrosta-4,13(17)-dien-3-one	FALSE	-0.226136	0.139936	0.493131	-0.00492875	0.499949	0.790337	ns	-0.00529698	0.401501	0.768967	ns
	AQ0770	N-Desmethyl vandetanib	FALSE	-0.226075	0.140046	0.493131	-0.0832915	0.0866721	0.453165	ns	-0.0649254	0.146045	0.607422	ns
	AQ1258	3-O-(beta-D-glucopyranosyl-(1-6)-beta-D-glucopyranosyl) ethyl 3-hydroxyoctanoate	FALSE	-0.225934	0.1403	0.493131	-0.0692322	0.110088	0.494744	ns	-0.0514686	0.192948	0.656122	ns
	L2053	'957.8714@9.057997'	FALSE	0.225934	0.1403	0.493131	0.224631	0.12842	0.521622	ns	0.233997	0.0405675	0.391317	ns
	L2520	'581.2806@1.2649995'	FALSE	0.225934	0.1403	0.493131	0.226305	0.0693714	0.414253	ns	0.175155	0.157424	0.620847	ns
	L2754	'TG(16:1/18:3/22:6)'	FALSE	0.226153	0.139905	0.493131	0.0129081	0.288859	0.660543	ns	0.0107867	0.388314	0.758552	ns
	L5104	'913.8182@9.037998'	FALSE	0.225726	0.140675	0.494122	0.0140838	0.00921982	0.224475	ns	0.0122406	0.0317278	0.350079	ns
	L3339	'1529.1621@5.368996'	FALSE	-0.225511	0.141064	0.495162	-0.00826517	0.674877	0.889783	ns	-0.00152021	0.936092	0.991691	ns
	L4929	'TG(20:5/22:6/22:6)'	FALSE	-0.225452	0.141171	0.495211	-0.0110223	0.0651583	0.409215	ns	-0.0101283	0.0386679	0.387615	ns
	AQ1096	C24 H50 N4 O3	FALSE	-0.22537	0.141319	0.495406	-0.318807	0.131363	0.525588	ns	-0.198108	0.353335	0.743791	ns
	AQ1229	C31 H9 N5 P3	FALSE	-0.225088	0.141831	0.496873	-0.0425245	0.374144	0.71047	ns	-0.0314941	0.503556	0.815354	ns
	AQ0505	C9 H15 N4	FALSE	-0.224979	0.142029	0.496915	-0.0141146	0.193007	0.590155	ns	-0.00827685	0.450303	0.800401	ns
	L2892	'855.5708@4.367002'	FALSE	-0.225007	0.141978	0.496915	-0.000685873	0.925241	0.975525	ns	0.001931	0.79078	0.921536	ns
	L2336	'660.5384@7.0780025'	FALSE	0.224835	0.142292	0.497109	0.010002	0.130411	0.524397	ns	0.00751398	0.224658	0.691793	ns
	L2408	'TG(12:0/12:0/14:1)[iso3]'	FALSE	0.224795	0.142364	0.497109	0.00981651	0.0729782	0.422189	ns	0.00839096	0.0948373	0.53189	ns
	L4525	'813.683@7.6759973'	FALSE	0.224885	0.142201	0.497109	0.00502509	0.423428	0.744777	ns	0.00295198	0.644822	0.869883	ns
	AQ0990	C39 H66 N2 P2	FALSE	0.224665	0.1426	0.497529	0.0894727	0.260096	0.642695	ns	0.109258	0.117342	0.57559	ns
	L2470	'SM(d18:1/26:1)'	FALSE	-0.224524	0.142858	0.497529	-0.221446	0.0764087	0.429342	ns	-0.188554	0.0986903	0.539242	ns
	L2666	'PC(O-12:0/2:0)'	FALSE	-0.224524	0.142858	0.497529	-0.209764	0.206372	0.596767	ns	-0.14212	0.361932	0.746694	ns
	L5491	'PD 123177'	FALSE	-0.224564	0.142784	0.497529	-0.00801244	0.221353	0.608066	ns	-0.00628562	0.324009	0.743791	ns
	L0755	'PC(P-18:1/18:4)'	FALSE	-0.224383	0.143115	0.497902	-0.0582795	0.229312	0.614789	ns	-0.0547209	0.221988	0.690642	ns
	L4925	'909.7778@8.244997'	FALSE	0.224364	0.143151	0.497902	0.00988496	0.0907328	0.45937	ns	0.00751523	0.193243	0.656705	ns
	AQ0982	C8 H11 N O	FALSE	-0.224242	0.143373	0.498199	-0.050583	0.131439	0.525588	ns	-0.0428349	0.175541	0.637583	ns
	L6057	'567.4207@3.6090004'	FALSE	-0.224215	0.143424	0.498199	-0.010954	0.151297	0.55042	ns	-0.011923	0.0756007	0.496084	ns
	AQ0429	C31 H10 N4 O29 P3 S3	FALSE	-0.223969	0.143875	0.499169	-0.0177458	0.0590731	0.388261	ns	-0.0129181	0.190346	0.65217	ns
	AQ1255	6-Hydroxymusizin 8-O-b-D-glucopyranoside	FALSE	0.223961	0.14389	0.499169	0.125403	0.221923	0.608462	ns	0.180638	0.055756	0.443718	ns
	L2234	'864.7123@7.5929947'	FALSE	0.223647	0.144466	0.500841	0.00682893	0.326252	0.683824	ns	0.0059285	0.359039	0.745498	ns
	L1159	'591.4653@3.3599992'	FALSE	-0.223538	0.144668	0.50103	-0.126166	0.161222	0.567792	ns	-0.105242	0.220193	0.689165	ns
	L2712	'22:2-Glc-Sitosterol'	FALSE	-0.223516	0.144709	0.50103	-0.0104502	0.12199	0.510159	ns	-0.010129	0.0667724	0.467446	ns
	AQ0295	C12 H22 N3 O4	FALSE	-0.223425	0.144877	0.501287	-0.00887132	0.243451	0.63	ns	-0.00681915	0.330577	0.743791	ns
	AQ0271	C25 H51 N5 O2 P	FALSE	0.223073	0.145526	0.502217	0.00185744	0.81222	0.938815	ns	0.00304193	0.662118	0.878295	ns
	AQ0460	trans-4-Hydroxycyclohexylacetic acid	FALSE	-0.223123	0.145435	0.502217	-0.0164894	0.092193	0.461176	ns	-0.0137903	0.180463	0.641057	ns
	L1117	'TG(15:0/14:0/20:5)'	FALSE	0.223115	0.14545	0.502217	0.044593	0.0202942	0.276137	ns	0.0441721	0.00481505	0.161471	ns
	L2526	'894.7099@8.677001'	FALSE	-0.222974	0.145711	0.502217	0.0418001	0.030778	0.304073	ns	0.0420765	0.0340049	0.361904	ns
	L5132	'535.4319@6.9469976'	FALSE	-0.222974	0.145711	0.502217	-0.0453929	0.351594	0.69858	ns	-0.0585522	0.156961	0.620677	ns
	L5493	'408.2345@1.3789998'	FALSE	-0.222992	0.145678	0.502217	-0.00849809	0.205996	0.596767	ns	-0.00646943	0.33839	0.743791	ns
	L0214	'TG(20:0/22:5/16:1)'	FALSE	0.222692	0.146234	0.50337	0.0746133	0.347481	0.696859	ns	0.100394	0.117807	0.576098	ns
	L0584	'1439.0544@3.885'	FALSE	-0.222551	0.146496	0.503622	-0.255805	0.149112	0.549962	ns	-0.19857	0.268621	0.713061	ns
	L1089	'2051.2969@1.4270015'	FALSE	-0.222551	0.146496	0.503622	-0.267911	0.16635	0.571804	ns	-0.223953	0.220198	0.689165	ns
	AQ0602	C17 H26 N9 O3 P	FALSE	-0.222348	0.146875	0.504127	-0.0136357	0.306649	0.670133	ns	-0.00838275	0.504922	0.815502	ns
	L0615	'Isoprene'	FALSE	-0.222302	0.14696	0.504127	-0.00724517	0.280291	0.654912	ns	-0.0058411	0.353541	0.743791	ns
	L2848	'1561.1056@4.9219975'	FALSE	0.222269	0.147021	0.504127	0.140502	0.365595	0.70474	ns	0.127539	0.377939	0.754622	ns
	L3407	'887.73@7.480004'	FALSE	0.222409	0.14676	0.504127	0.0153648	0.0524662	0.371021	ns	0.012548	0.0783474	0.497319	ns
	L5396	'PI(P-20:0/19:1)'	FALSE	-0.222169	0.147209	0.504445	-0.0119979	0.123925	0.513064	ns	-0.00877432	0.291858	0.729557	ns
	L5252	'463.2818@1.3780001'	FALSE	-0.222118	0.147304	0.504448	-0.00817332	0.204013	0.596767	ns	-0.00615816	0.342409	0.743791	ns
	AQ1089	C12 H21 N5 O3 P3	FALSE	-0.221987	0.147548	0.504635	-0.0638714	0.0772339	0.431216	ns	-0.0485994	0.169546	0.633511	ns
	L0858	'285.2219@2.0549974'	FALSE	0.221846	0.147812	0.505214	0.147292	0.150251	0.550232	ns	0.106525	0.311691	0.743595	ns
	L4941	'PG(P-20:0/20:2)'	FALSE	0.221779	0.147937	0.505319	0.0099172	0.177532	0.578332	ns	0.00797482	0.240516	0.698107	ns
	L3142	'565.3156@1.2640002'	FALSE	0.221705	0.148076	0.505469	0.0609009	0.19654	0.592397	ns	0.054313	0.166035	0.63024	ns
	AQ1189	C37 H26 N5 O7 P	FALSE	-0.221424	0.148606	0.506304	-0.0711702	0.189705	0.588046	ns	-0.0639409	0.156419	0.619748	ns
	L3343	'780.181@3.824003'	FALSE	-0.221424	0.148606	0.506304	-0.0363142	0.11131	0.497146	ns	-0.0380205	0.108266	0.559373	ns
	L2983	'1546.079@4.493996'	FALSE	-0.221283	0.148871	0.50656	-0.110603	0.0250398	0.296466	ns	-0.0953992	0.0681812	0.47152	ns
	L3367	'377.2029@2.7359967'	FALSE	0.221283	0.148871	0.50656	0.0715198	0.234586	0.620381	ns	0.0560273	0.353582	0.743791	ns
	L5478	'430.2448@4.664999'	FALSE	0.221229	0.148972	0.506581	0.00787057	0.244915	0.630826	ns	0.00647014	0.347561	0.743791	ns
	L5242	'803.5943@1.3770003'	FALSE	-0.221069	0.149273	0.507281	-0.00801148	0.205637	0.596767	ns	-0.00615764	0.333683	0.743791	ns
	AQ0024	C15 H29 N O4	FALSE	0.220482	0.150383	0.5094	0.00430728	0.507125	0.793658	ns	0.00610014	0.324789	0.743791	ns
	AQ0285	N-Butyrylglycine	FALSE	-0.220456	0.150433	0.5094	-0.0130574	0.0956365	0.468379	ns	-0.00887797	0.251343	0.699714	ns
	AQ0824	C11 H11 N O2	FALSE	-0.220578	0.150202	0.5094	-0.113134	0.140888	0.537685	ns	-0.0913863	0.114805	0.571026	ns
	AQ1219	C16 H46 N15 P2	FALSE	-0.220437	0.15047	0.5094	-0.15927	0.0452387	0.356175	ns	-0.144004	0.0766205	0.496404	ns
	L0639	'PC(P-20:0/18:3)'	FALSE	-0.220578	0.150202	0.5094	-0.0955371	0.264801	0.644293	ns	-0.103449	0.13547	0.593816	ns
[truncated: 3,332 more rows]

## Sheet: mBrole analysis
Supplemental Table 5: mBrole pathway analysis results
	Category	Pathway Source	Pathway ID	# of Pathway Hts	# of Pathway Entities	p value	FDR p value	Matching IDs
SMP00025	Phospholipid Biosynthesis	SMPDB Pathway	HMDB	5	19	3.31e-08	1.65e-07	HMDB00564|HMDB00674|HMDB07098|HMDB07853|HMDB08923	SN-1, 2-DIPALMITOY1-3-PHOSPHATIDYLCHOLINE| phosphatidic acid| diglyceride| lysophosphatidic acid | phosphatidylethanolamine
SMP00039	Glycerolipid Metabolism	SMPDB Pathway	HMDB	3	19	0.000156	0.000391	HMDB00674|HMDB07098|HMDB07853	phosphatidic acid | diglyceride| lysophosphatidic acid
map00564	Glycerophospholipid metabolism	Pathways	KEGG	4	46	0.000127	0.00484	C00157|C00344|C00350|C00416	Phosphatidylcholine|Phosphatidylglycerol|Phosphadidylethanolamine|Phosphatidate
map04912	GnRH signaling pathway	Pathways	KEGG	2	6	0.0005	0.0089	C00165|C00416	Diglyceride|Phosphatidate
map04666	Fc gamma R-mediated phagocytosis	Pathways	KEGG	2	8	0.0009	0.011	C00165|C00416	Diglyceride|Phosphatidate
map05200	Pathways in cancer	Pathways	KEGG	2	20	0.0056	0.0432	C00165|C00416	Diglyceride|Phosphatidate
map04070	Phosphatidylinositol signaling system	Pathways	KEGG	2	27	0.0102	0.0539	C00165|C00416	Diglyceride|Phosphatidate
map00600	Sphingolipid metabolism	Pathways	KEGG	2	25	0.0088	0.0539	C06062|C06125	Ceramide phosphoethanolamine|Sulfatide
map00561	Glycerolipid metabolism	Pathways	KEGG	2	32	0.0141	0.0563	C00416|C00422	Phosphatidate|Triglyceride
**Pathways with only 2 compound hits
